# Supplementary material for: Inhibition of autophagic flux by cyclometalated iridium(iii) complexes through anion transportation
Source: Chem Sci. 2019 Jan 31;10(11):3315–23. doi: 10.1039/c8sc04520h (PMC6428141; doi:10.1039/c8sc04520h)
Supplement: Supplementary file 2 [file SC-010-C8SC04520H-s002.cif]

# Electronic Supplementary Material (ESI) for Chemical Science.
# This journal is © The Royal Society of Chemistry 2019

####################################################################### 
# 
# This file contains crystal structure data downloaded from the 
# Cambridge Structural Database (CSD) hosted by the Cambridge 
# Crystallographic Data Centre (CCDC).
# 
# Full information about CCDC data access policies and citation 
# guidelines are available at http://www.ccdc.cam.ac.uk/access/V1 
# 
# Audit and citation data items may have been added by the CCDC. 
# Please retain this information to preserve the provenance of 
# this file and to allow appropriate attribution of the data. 
# 
#######################################################################

data_b_sq
_database_code_depnum_ccdc_archive 'CCDC 1814116'
_audit_update_record             
;
2017-12-31 deposited with the CCDC.
2019-01-29 downloaded from the CCDC.
;
_audit_creation_date             2017-11-30
_audit_creation_method           
;
Olex2 1.2
(compiled 2017.08.10 svn.r3458 for OlexSys, GUI svn.r5381)
;
_shelx_SHELXL_version_number     2014/7
_chemical_name_common            ?
_chemical_name_systematic        ?
_chemical_formula_moiety         '2(C28 H21.5 Ir N6), F6 P'
_chemical_formula_sum            'C56 H43 F6 Ir2 N12 P'
_chemical_formula_weight         1413.39
_chemical_melting_point          ?
loop_
_atom_type_symbol
_atom_type_description
_atom_type_scat_dispersion_real
_atom_type_scat_dispersion_imag
_atom_type_scat_source
C C 0.0033 0.0016 'International Tables Vol C Tables 4.2.6.8 and 6.1.1.4'
H H 0.0000 0.0000 'International Tables Vol C Tables 4.2.6.8 and 6.1.1.4'
F F 0.0171 0.0103 'International Tables Vol C Tables 4.2.6.8 and 6.1.1.4'
Ir Ir -1.4442 7.9887 'International Tables Vol C Tables 4.2.6.8 and 6.1.1.4'
N N 0.0061 0.0033 'International Tables Vol C Tables 4.2.6.8 and 6.1.1.4'
P P 0.1023 0.0942 'International Tables Vol C Tables 4.2.6.8 and 6.1.1.4'

_shelx_space_group_comment       
;
The symmetry employed for this shelxl refinement is uniquely defined
by the following loop, which should always be used as a source of
symmetry information in preference to the above space-group names.
They are only intended as comments.
;
_space_group_crystal_system      monoclinic
_space_group_IT_number           15
_space_group_name_H-M_alt        'C 1 2/c 1'
_space_group_name_Hall           '-C 2yc'
loop_
_space_group_symop_operation_xyz
'x, y, z'
'-x, y, -z+1/2'
'x+1/2, y+1/2, z'
'-x+1/2, y+1/2, -z+1/2'
'-x, -y, -z'
'x, -y, z-1/2'
'-x+1/2, -y+1/2, -z'
'x+1/2, -y+1/2, z-1/2'

_cell_length_a                   39.183(2)
_cell_length_b                   9.5561(5)
_cell_length_c                   17.8539(11)
_cell_angle_alpha                90
_cell_angle_beta                 102.731(2)
_cell_angle_gamma                90
_cell_volume                     6520.8(7)
_cell_formula_units_Z            4
_cell_measurement_reflns_used    9652
_cell_measurement_temperature    120(2)
_cell_measurement_theta_max      28.34
_cell_measurement_theta_min      2.43
_shelx_estimated_absorpt_T_max   0.698
_shelx_estimated_absorpt_T_min   0.474
_exptl_absorpt_coefficient_mu    4.161
_exptl_absorpt_correction_T_max  0.7457
_exptl_absorpt_correction_T_min  0.5255
_exptl_absorpt_correction_type   multi-scan
_exptl_absorpt_process_details   
'SADABS-2014/5 (Bruker,2014/5) was used for absorption correction. wR2(int) was 0.1203 before and 0.0534 after correction. The Ratio of minimum to maximum transmission is 0.7047. The \l/2 correction factor is Not present.'
_exptl_absorpt_special_details   ?
_exptl_crystal_colour            yellow
_exptl_crystal_colour_primary    yellow
_exptl_crystal_density_diffrn    1.440
_exptl_crystal_density_meas      ?
_exptl_crystal_density_method    ?
_exptl_crystal_description       block
_exptl_crystal_F_000             2744
_exptl_crystal_size_max          0.211
_exptl_crystal_size_mid          0.116
_exptl_crystal_size_min          0.093
_exptl_transmission_factor_max   ?
_exptl_transmission_factor_min   ?
_diffrn_reflns_av_R_equivalents  0.0492
_diffrn_reflns_av_unetI/netI     0.0183
_diffrn_reflns_Laue_measured_fraction_full 0.995
_diffrn_reflns_Laue_measured_fraction_max 0.993
_diffrn_reflns_limit_h_max       52
_diffrn_reflns_limit_h_min       -52
_diffrn_reflns_limit_k_max       12
_diffrn_reflns_limit_k_min       -12
_diffrn_reflns_limit_l_max       23
_diffrn_reflns_limit_l_min       -23
_diffrn_reflns_number            154541
_diffrn_reflns_point_group_measured_fraction_full 0.995
_diffrn_reflns_point_group_measured_fraction_max 0.993
_diffrn_reflns_theta_full        26.000
_diffrn_reflns_theta_max         28.424
_diffrn_reflns_theta_min         2.543
_diffrn_ambient_temperature      120
_diffrn_detector_area_resol_mean ?
_diffrn_measured_fraction_theta_full 0.995
_diffrn_measured_fraction_theta_max 0.993
_diffrn_measurement_device_type  'Bruker D8 QUEST'
_diffrn_measurement_method       '\f and \w scans'
_diffrn_radiation_monochromator  'mirror optics'
_diffrn_radiation_type           MoK\a
_diffrn_radiation_wavelength     0.71073
_diffrn_source                   ?
_diffrn_standards_number         0
_reflns_Friedel_coverage         0.000
_reflns_Friedel_fraction_full    .
_reflns_Friedel_fraction_max     .
_reflns_number_gt                5779
_reflns_number_total             8141
_reflns_special_details          
;
 Reflections were merged by SHELXL according to the crystal
 class for the calculation of statistics and refinement.
 
 Structure factors included contributions from the .fab file.
 
 _reflns_Friedel_fraction is defined as the number of unique
 Friedel pairs measured divided by the number that would be
 possible theoretically, ignoring centric projections and
 systematic absences.
;
_reflns_threshold_expression     'I > 2\s(I)'
_computing_cell_refinement       'SAINT v8.37A (Bruker, 2015)'
_computing_data_collection       ?
_computing_data_reduction        'SAINT v8.37A (Bruker, 2015)'
_computing_molecular_graphics    'Olex2 (Dolomanov et al., 2009)'
_computing_publication_material  'Olex2 (Dolomanov et al., 2009)'
_computing_structure_refinement  'ShelXL (Sheldrick, 2015)'
_computing_structure_solution    ?
_refine_diff_density_max         2.487
_refine_diff_density_min         -1.116
_refine_diff_density_rms         0.127
_refine_ls_extinction_coef       .
_refine_ls_extinction_method     none
_refine_ls_goodness_of_fit_ref   1.047
_refine_ls_hydrogen_treatment    constr
_refine_ls_matrix_type           full
_refine_ls_number_parameters     357
_refine_ls_number_reflns         8141
_refine_ls_number_restraints     0
_refine_ls_R_factor_all          0.0510
_refine_ls_R_factor_gt           0.0313
_refine_ls_restrained_S_all      1.047
_refine_ls_shift/su_max          0.001
_refine_ls_shift/su_mean         0.000
_refine_ls_structure_factor_coef Fsqd
_refine_ls_weighting_details     
'w=1/[\s^2^(Fo^2^)+(0.0272P)^2^+75.0160P] where P=(Fo^2^+2Fc^2^)/3'
_refine_ls_weighting_scheme      calc
_refine_ls_wR_factor_gt          0.0703
_refine_ls_wR_factor_ref         0.0813
_refine_special_details          ?
_olex2_refinement_description    
;
1. Fixed Uiso
 At 1.2 times of:
  All C(H) groups, All N(H) groups
2. Others
 Fixed Sof: H4(0.75) H6(0.75) F3(0.75) F2(0.75) F4(0.75) F1(0.75)
3.a Aromatic/amide H refined with riding coordinates:
 C10(H10), C20(H20), C7(H7), C1(H1), C28(H28), C21(H21), N4(H4), C23(H23),
 C19(H19), C27(H27), C14(H14), N6(H6), C24(H24), C8(H8), C9(H9), C4(H4A),
 C18(H18), C12(H12), C15(H15), C13(H13), C2(H2), C3(H3)
;
_atom_sites_solution_hydrogens   geom
_atom_sites_solution_primary     ?
_atom_sites_solution_secondary   ?
loop_
_atom_site_label
_atom_site_type_symbol
_atom_site_fract_x
_atom_site_fract_y
_atom_site_fract_z
_atom_site_U_iso_or_equiv
_atom_site_adp_type
_atom_site_occupancy
_atom_site_site_symmetry_order
_atom_site_calc_flag
_atom_site_refinement_flags_posn
_atom_site_refinement_flags_adp
_atom_site_refinement_flags_occupancy
_atom_site_disorder_assembly
_atom_site_disorder_group
Ir1 Ir 0.35128(2) 0.50120(2) 0.78169(2) 0.01723(5) Uani 1 1 d . . . . .
P1 P 0.5000 0.07968(19) 0.7500 0.0387(5) Uani 1 2 d S T P . .
C11 C 0.31038(10) 0.5808(4) 0.7062(2) 0.0192(8) Uani 1 1 d . . . . .
N1 N 0.32123(9) 0.3254(4) 0.7575(2) 0.0197(7) Uani 1 1 d . . . . .
N5 N 0.39674(9) 0.3990(4) 0.8496(2) 0.0260(8) Uani 1 1 d . . . . .
N3 N 0.38035(9) 0.4349(4) 0.6983(2) 0.0247(8) Uani 1 1 d . . . . .
C10 C 0.30552(12) 0.7190(5) 0.6790(3) 0.0271(9) Uani 1 1 d . . . . .
H10 H 0.3226 0.7881 0.6986 0.032 Uiso 1 1 calc R . . . .
N2 N 0.37642(9) 0.6872(4) 0.8074(2) 0.0233(7) Uani 1 1 d . . . . .
C20 C 0.29291(13) 0.5498(6) 0.9610(3) 0.0330(11) Uani 1 1 d . . . . .
H20 H 0.2772 0.4972 0.9835 0.040 Uiso 1 1 calc R . . . .
C6 C 0.28388(10) 0.4832(4) 0.6758(2) 0.0183(8) Uani 1 1 d . . . . .
C7 C 0.25412(10) 0.5201(5) 0.6211(2) 0.0233(9) Uani 1 1 d . . . . .
H7 H 0.2366 0.4523 0.6022 0.028 Uiso 1 1 calc R . . . .
C16 C 0.36671(11) 0.7648(5) 0.8632(3) 0.0250(9) Uani 1 1 d . . . . .
C1 C 0.32972(11) 0.1989(4) 0.7905(3) 0.0245(9) Uani 1 1 d . . . . .
H1 H 0.3514 0.1888 0.8265 0.029 Uiso 1 1 calc R . . . .
C5 C 0.28987(11) 0.3412(4) 0.7066(2) 0.0206(8) Uani 1 1 d . . . . .
C28 C 0.41158(14) 0.3718(5) 0.9254(3) 0.0380(12) Uani 1 1 d . . . . .
H28 H 0.4020 0.3969 0.9680 0.046 Uiso 1 1 calc R . . . .
C21 C 0.30580(11) 0.4925(5) 0.9019(2) 0.0260(9) Uani 1 1 d . . . . .
H21 H 0.2982 0.4018 0.8837 0.031 Uiso 1 1 calc R . . . .
N4 N 0.42494(13) 0.3177(5) 0.6725(3) 0.0488(13) Uani 1 1 d . . . . .
H4 H 0.4444 0.2685 0.6789 0.059 Uiso 0.75 1 calc R . . . .
C22 C 0.32961(10) 0.5631(5) 0.8681(2) 0.0227(8) Uani 1 1 d . . . . .
C17 C 0.34002(11) 0.6974(5) 0.8976(3) 0.0244(9) Uani 1 1 d . . . . .
C23 C 0.37711(14) 0.4348(5) 0.6197(3) 0.0360(11) Uani 1 1 d . . . . .
H23 H 0.3588 0.4777 0.5830 0.043 Uiso 1 1 calc R . . . .
C19 C 0.30263(13) 0.6836(6) 0.9877(3) 0.0358(11) Uani 1 1 d . . . . .
H19 H 0.2930 0.7239 1.0271 0.043 Uiso 1 1 calc R . . . .
C27 C 0.44235(16) 0.3029(6) 0.9290(4) 0.0576(19) Uani 1 1 d . . . . .
H27 H 0.4579 0.2711 0.9744 0.069 Uiso 1 1 calc R . . . .
C25 C 0.40939(12) 0.3634(5) 0.7282(3) 0.0306(10) Uani 1 1 d . . . . .
C26 C 0.41884(11) 0.3477(5) 0.8093(3) 0.0300(10) Uani 1 1 d . . . . .
C14 C 0.40767(14) 0.9439(5) 0.8485(3) 0.0376(12) Uani 1 1 d . . . . .
H14 H 0.4183 1.0324 0.8622 0.045 Uiso 1 1 calc R . . . .
N6 N 0.44675(11) 0.2879(4) 0.8558(3) 0.0431(12) Uani 1 1 d . . . . .
H6 H 0.4644 0.2470 0.8417 0.052 Uiso 0.75 1 calc R . . . .
C24 C 0.40478(18) 0.3623(6) 0.6040(4) 0.0531(17) Uani 1 1 d . . . . .
H24 H 0.4092 0.3459 0.5546 0.064 Uiso 1 1 calc R . . . .
C8 C 0.25016(12) 0.6579(5) 0.5943(3) 0.0273(9) Uani 1 1 d . . . . .
H8 H 0.2301 0.6844 0.5565 0.033 Uiso 1 1 calc R . . . .
C9 C 0.27591(12) 0.7556(5) 0.6237(3) 0.0300(10) Uani 1 1 d . . . . .
H9 H 0.2733 0.8493 0.6056 0.036 Uiso 1 1 calc R . . . .
C4 C 0.26692(11) 0.2285(5) 0.6888(2) 0.0250(9) Uani 1 1 d . . . . .
H4A H 0.2451 0.2404 0.6535 0.030 Uiso 1 1 calc R . . . .
C18 C 0.32658(12) 0.7579(5) 0.9565(3) 0.0305(10) Uani 1 1 d . . . . .
H18 H 0.3338 0.8489 0.9748 0.037 Uiso 1 1 calc R . . . .
C12 C 0.40143(12) 0.7368(5) 0.7734(3) 0.0302(10) Uani 1 1 d . . . . .
H12 H 0.4082 0.6819 0.7348 0.036 Uiso 1 1 calc R . . . .
C15 C 0.38230(13) 0.8948(5) 0.8845(3) 0.0326(10) Uani 1 1 d . . . . .
H15 H 0.3755 0.9488 0.9234 0.039 Uiso 1 1 calc R . . . .
C13 C 0.41762(13) 0.8643(6) 0.7926(3) 0.0370(12) Uani 1 1 d . . . . .
H13 H 0.4352 0.8965 0.7678 0.044 Uiso 1 1 calc R . . . .
C2 C 0.30803(12) 0.0846(5) 0.7738(3) 0.0281(10) Uani 1 1 d . . . . .
H2 H 0.3149 -0.0035 0.7970 0.034 Uiso 1 1 calc R . . . .
C3 C 0.27585(12) 0.0998(5) 0.7224(3) 0.0268(9) Uani 1 1 d . . . . .
H3 H 0.2603 0.0226 0.7108 0.032 Uiso 1 1 calc R . . . .
F3 F 0.46095(17) 0.0824(8) 0.7011(5) 0.100(2) Uani 0.75 1 d . . . . .
F2 F 0.49456(17) 0.2062(8) 0.7085(4) 0.107(2) Uani 0.75 1 d . . . . .
F4 F 0.4797(2) 0.0811(9) 0.8150(6) 0.135(3) Uani 0.75 1 d . . . . .
F1 F 0.4946(2) -0.0468(9) 0.7091(5) 0.126(3) Uani 0.75 1 d . . . . .

loop_
_atom_site_aniso_label
_atom_site_aniso_U_11
_atom_site_aniso_U_22
_atom_site_aniso_U_33
_atom_site_aniso_U_23
_atom_site_aniso_U_13
_atom_site_aniso_U_12
Ir1 0.01325(7) 0.01565(8) 0.02255(8) 0.00090(7) 0.00346(5) -0.00035(6)
P1 0.0248(9) 0.0190(9) 0.0799(15) 0.000 0.0280(9) 0.000
C11 0.0184(19) 0.0161(19) 0.025(2) -0.0015(16) 0.0082(16) 0.0017(15)
N1 0.0174(16) 0.0176(17) 0.0252(18) 0.0005(14) 0.0069(14) 0.0018(13)
N5 0.0197(17) 0.0231(19) 0.031(2) 0.0038(16) -0.0038(15) -0.0044(15)
N3 0.0187(17) 0.0215(19) 0.035(2) 0.0008(16) 0.0080(15) -0.0017(14)
C10 0.027(2) 0.021(2) 0.033(2) 0.0010(18) 0.0063(19) 0.0017(18)
N2 0.0192(17) 0.0205(18) 0.0286(19) 0.0028(15) 0.0018(14) -0.0011(14)
C20 0.029(2) 0.042(3) 0.030(2) -0.002(2) 0.010(2) -0.005(2)
C6 0.0158(17) 0.020(2) 0.0200(18) -0.0019(16) 0.0069(14) 0.0002(15)
C7 0.0157(18) 0.035(3) 0.0162(18) -0.0070(17) -0.0025(14) -0.0002(17)
C16 0.022(2) 0.022(2) 0.027(2) 0.0021(17) -0.0025(17) -0.0004(17)
C1 0.021(2) 0.019(2) 0.033(2) 0.0012(18) 0.0053(18) 0.0001(16)
C5 0.0197(19) 0.021(2) 0.024(2) -0.0043(16) 0.0098(16) 0.0005(16)
C28 0.038(3) 0.027(2) 0.040(3) 0.000(2) -0.010(2) -0.005(2)
C21 0.024(2) 0.028(2) 0.026(2) -0.001(2) 0.0061(16) -0.0004(19)
N4 0.052(3) 0.034(2) 0.073(3) 0.012(2) 0.042(3) 0.016(2)
C22 0.0166(19) 0.025(2) 0.025(2) 0.0044(18) 0.0022(16) -0.0005(17)
C17 0.021(2) 0.022(2) 0.027(2) -0.0008(17) -0.0009(17) 0.0006(17)
C23 0.045(3) 0.028(3) 0.037(3) -0.001(2) 0.014(2) -0.004(2)
C19 0.037(3) 0.043(3) 0.027(2) -0.006(2) 0.008(2) 0.000(2)
C27 0.048(3) 0.028(3) 0.073(4) -0.007(3) -0.036(3) 0.001(3)
C25 0.023(2) 0.019(2) 0.053(3) 0.002(2) 0.016(2) -0.0011(17)
C26 0.016(2) 0.019(2) 0.053(3) 0.002(2) 0.0030(19) -0.0018(17)
C14 0.041(3) 0.024(2) 0.043(3) 0.001(2) -0.001(2) -0.013(2)
N6 0.022(2) 0.025(2) 0.073(3) -0.007(2) -0.009(2) 0.0049(17)
C24 0.083(5) 0.035(3) 0.057(4) 0.012(3) 0.048(4) 0.014(3)
C8 0.028(2) 0.030(2) 0.023(2) -0.0004(18) 0.0036(17) 0.0107(19)
C9 0.034(2) 0.023(2) 0.032(2) 0.0019(19) 0.006(2) 0.0096(19)
C4 0.023(2) 0.028(2) 0.024(2) -0.0047(18) 0.0051(17) -0.0030(18)
C18 0.033(2) 0.028(2) 0.028(2) -0.0081(19) 0.0006(19) 0.000(2)
C12 0.026(2) 0.030(2) 0.034(2) 0.005(2) 0.0058(19) -0.0037(19)
C15 0.038(3) 0.023(2) 0.033(3) -0.0065(19) 0.001(2) -0.006(2)
C13 0.033(3) 0.035(3) 0.041(3) 0.007(2) 0.003(2) -0.014(2)
C2 0.032(2) 0.019(2) 0.034(2) 0.0016(18) 0.0087(19) -0.0002(18)
C3 0.030(2) 0.021(2) 0.032(2) -0.0084(18) 0.0120(19) -0.0078(18)
F3 0.073(4) 0.090(5) 0.135(6) 0.001(5) 0.016(4) -0.005(4)
F2 0.061(4) 0.118(6) 0.138(6) -0.006(5) 0.017(5) 0.013(4)
F4 0.131(7) 0.099(6) 0.204(10) 0.000(6) 0.102(7) 0.000(5)
F1 0.102(6) 0.105(6) 0.165(9) -0.011(5) 0.016(7) -0.002(5)

_geom_special_details            
;
 All esds (except the esd in the dihedral angle between two l.s. planes)
 are estimated using the full covariance matrix.  The cell esds are taken
 into account individually in the estimation of esds in distances, angles
 and torsion angles; correlations between esds in cell parameters are only
 used when they are defined by crystal symmetry.  An approximate (isotropic)
 treatment of cell esds is used for estimating esds involving l.s. planes.
;
loop_
_geom_bond_atom_site_label_1
_geom_bond_atom_site_label_2
_geom_bond_distance
_geom_bond_site_symmetry_2
_geom_bond_publ_flag
Ir1 C11 2.003(4) . ?
Ir1 N1 2.042(3) . ?
Ir1 N5 2.156(4) . ?
Ir1 N3 2.159(4) . ?
Ir1 N2 2.035(4) . ?
Ir1 C22 2.006(4) . ?
P1 F3 1.585(7) 2_656 ?
P1 F3 1.586(7) . ?
P1 F2 1.409(8) . ?
P1 F2 1.409(8) 2_656 ?
P1 F4 1.545(8) . ?
P1 F4 1.545(8) 2_656 ?
P1 F1 1.404(9) . ?
P1 F1 1.404(9) 2_656 ?
C11 C10 1.405(6) . ?
C11 C6 1.412(6) . ?
N1 C1 1.354(5) . ?
N1 C5 1.366(5) . ?
N5 C28 1.374(6) . ?
N5 C26 1.335(6) . ?
N3 C23 1.381(6) . ?
N3 C25 1.334(6) . ?
C10 H10 0.9500 . ?
C10 C9 1.393(6) . ?
N2 C16 1.362(6) . ?
N2 C12 1.347(6) . ?
C20 H20 0.9500 . ?
C20 C21 1.379(6) . ?
C20 C19 1.388(7) . ?
C6 C7 1.391(5) . ?
C6 C5 1.464(6) . ?
C7 H7 0.9500 . ?
C7 C8 1.398(6) . ?
C16 C17 1.472(6) . ?
C16 C15 1.399(6) . ?
C1 H1 0.9500 . ?
C1 C2 1.376(6) . ?
C5 C4 1.394(6) . ?
C28 H28 0.9500 . ?
C28 C27 1.363(8) . ?
C21 H21 0.9500 . ?
C21 C22 1.392(6) . ?
N4 H4 0.8800 . ?
N4 C25 1.349(6) . ?
N4 C24 1.369(8) . ?
C22 C17 1.414(6) . ?
C17 C18 1.400(6) . ?
C23 H23 0.9500 . ?
C23 C24 1.367(8) . ?
C19 H19 0.9500 . ?
C19 C18 1.388(7) . ?
C27 H27 0.9500 . ?
C27 N6 1.363(9) . ?
C25 C26 1.422(7) . ?
C26 N6 1.345(6) . ?
C14 H14 0.9500 . ?
C14 C15 1.380(7) . ?
C14 C13 1.377(8) . ?
N6 H6 0.8800 . ?
C24 H24 0.9500 . ?
C8 H8 0.9500 . ?
C8 C9 1.389(7) . ?
C9 H9 0.9500 . ?
C4 H4A 0.9500 . ?
C4 C3 1.380(6) . ?
C18 H18 0.9500 . ?
C12 H12 0.9500 . ?
C12 C13 1.382(7) . ?
C15 H15 0.9500 . ?
C13 H13 0.9500 . ?
C2 H2 0.9500 . ?
C2 C3 1.394(6) . ?
C3 H3 0.9500 . ?
F3 F2 1.753(10) . ?
F2 F2 1.448(15) 2_656 ?
F2 F4 1.676(11) 2_656 ?
F4 F2 1.676(11) 2_656 ?
F4 F1 1.700(12) 2_656 ?
F1 F4 1.700(12) 2_656 ?
F1 F1 1.428(18) 2_656 ?

loop_
_geom_angle_atom_site_label_1
_geom_angle_atom_site_label_2
_geom_angle_atom_site_label_3
_geom_angle
_geom_angle_site_symmetry_1
_geom_angle_site_symmetry_3
_geom_angle_publ_flag
C11 Ir1 N1 80.31(15) . . ?
C11 Ir1 N5 171.99(15) . . ?
C11 Ir1 N3 96.49(15) . . ?
C11 Ir1 N2 95.50(15) . . ?
C11 Ir1 C22 89.65(16) . . ?
N1 Ir1 N5 96.46(13) . . ?
N1 Ir1 N3 88.85(13) . . ?
N5 Ir1 N3 76.04(15) . . ?
N2 Ir1 N1 173.75(13) . . ?
N2 Ir1 N5 88.28(14) . . ?
N2 Ir1 N3 96.26(14) . . ?
C22 Ir1 N1 94.77(16) . . ?
C22 Ir1 N5 97.95(16) . . ?
C22 Ir1 N3 173.33(15) . . ?
C22 Ir1 N2 80.51(16) . . ?
F3 P1 F3 178.1(6) 2_656 . ?
F2 P1 F3 71.4(4) 2_656 2_656 ?
F2 P1 F3 106.9(4) . 2_656 ?
F2 P1 F3 106.9(4) 2_656 . ?
F2 P1 F3 71.4(4) . . ?
F2 P1 F2 61.8(6) . 2_656 ?
F2 P1 F4 69.0(4) 2_656 . ?
F2 P1 F4 69.0(4) . 2_656 ?
F2 P1 F4 110.1(5) . . ?
F2 P1 F4 110.1(5) 2_656 2_656 ?
F4 P1 F3 100.4(5) . 2_656 ?
F4 P1 F3 79.5(5) . . ?
F4 P1 F3 100.5(5) 2_656 . ?
F4 P1 F3 79.5(5) 2_656 2_656 ?
F4 P1 F4 179.0(7) . 2_656 ?
F1 P1 F3 108.5(5) 2_656 . ?
F1 P1 F3 108.5(5) . 2_656 ?
F1 P1 F3 73.2(5) 2_656 2_656 ?
F1 P1 F3 73.2(5) . . ?
F1 P1 F2 118.5(5) 2_656 2_656 ?
F1 P1 F2 118.5(5) . . ?
F1 P1 F2 179.6(6) . 2_656 ?
F1 P1 F2 179.6(6) 2_656 . ?
F1 P1 F4 110.7(5) . . ?
F1 P1 F4 70.2(5) 2_656 . ?
F1 P1 F4 110.7(5) 2_656 2_656 ?
F1 P1 F4 70.2(5) . 2_656 ?
F1 P1 F1 61.2(7) 2_656 . ?
C10 C11 Ir1 128.1(3) . . ?
C10 C11 C6 117.1(4) . . ?
C6 C11 Ir1 114.8(3) . . ?
C1 N1 Ir1 124.6(3) . . ?
C1 N1 C5 119.1(4) . . ?
C5 N1 Ir1 116.2(3) . . ?
C28 N5 Ir1 139.2(4) . . ?
C26 N5 Ir1 114.6(3) . . ?
C26 N5 C28 106.1(4) . . ?
C23 N3 Ir1 139.1(3) . . ?
C25 N3 Ir1 114.1(3) . . ?
C25 N3 C23 106.6(4) . . ?
C11 C10 H10 119.7 . . ?
C9 C10 C11 120.6(4) . . ?
C9 C10 H10 119.7 . . ?
C16 N2 Ir1 116.2(3) . . ?
C12 N2 Ir1 124.7(3) . . ?
C12 N2 C16 119.1(4) . . ?
C21 C20 H20 119.7 . . ?
C21 C20 C19 120.7(5) . . ?
C19 C20 H20 119.7 . . ?
C11 C6 C5 115.1(4) . . ?
C7 C6 C11 122.2(4) . . ?
C7 C6 C5 122.6(4) . . ?
C6 C7 H7 120.3 . . ?
C6 C7 C8 119.5(4) . . ?
C8 C7 H7 120.3 . . ?
N2 C16 C17 113.9(4) . . ?
N2 C16 C15 120.5(4) . . ?
C15 C16 C17 125.6(4) . . ?
N1 C1 H1 118.9 . . ?
N1 C1 C2 122.2(4) . . ?
C2 C1 H1 118.9 . . ?
N1 C5 C6 113.5(4) . . ?
N1 C5 C4 120.5(4) . . ?
C4 C5 C6 126.0(4) . . ?
N5 C28 H28 125.8 . . ?
C27 C28 N5 108.4(5) . . ?
C27 C28 H28 125.8 . . ?
C20 C21 H21 118.9 . . ?
C20 C21 C22 122.2(5) . . ?
C22 C21 H21 118.9 . . ?
C25 N4 H4 126.5 . . ?
C25 N4 C24 107.0(4) . . ?
C24 N4 H4 126.5 . . ?
C21 C22 Ir1 128.9(3) . . ?
C21 C22 C17 116.4(4) . . ?
C17 C22 Ir1 114.7(3) . . ?
C22 C17 C16 114.5(4) . . ?
C18 C17 C16 123.5(4) . . ?
C18 C17 C22 122.0(4) . . ?
N3 C23 H23 126.0 . . ?
C24 C23 N3 108.0(5) . . ?
C24 C23 H23 126.0 . . ?
C20 C19 H19 120.3 . . ?
C20 C19 C18 119.4(5) . . ?
C18 C19 H19 120.3 . . ?
C28 C27 H27 126.2 . . ?
C28 C27 N6 107.6(5) . . ?
N6 C27 H27 126.2 . . ?
N3 C25 N4 110.8(5) . . ?
N3 C25 C26 118.0(4) . . ?
N4 C25 C26 131.2(5) . . ?
N5 C26 C25 117.1(4) . . ?
N5 C26 N6 111.0(5) . . ?
N6 C26 C25 131.8(5) . . ?
C15 C14 H14 120.1 . . ?
C13 C14 H14 120.1 . . ?
C13 C14 C15 119.8(5) . . ?
C27 N6 H6 126.6 . . ?
C26 N6 C27 106.8(5) . . ?
C26 N6 H6 126.6 . . ?
N4 C24 H24 126.2 . . ?
C23 C24 N4 107.6(5) . . ?
C23 C24 H24 126.2 . . ?
C7 C8 H8 120.4 . . ?
C9 C8 C7 119.1(4) . . ?
C9 C8 H8 120.4 . . ?
C10 C9 H9 119.3 . . ?
C8 C9 C10 121.4(4) . . ?
C8 C9 H9 119.3 . . ?
C5 C4 H4A 120.0 . . ?
C3 C4 C5 120.0(4) . . ?
C3 C4 H4A 120.0 . . ?
C17 C18 H18 120.3 . . ?
C19 C18 C17 119.4(4) . . ?
C19 C18 H18 120.3 . . ?
N2 C12 H12 118.7 . . ?
N2 C12 C13 122.6(5) . . ?
C13 C12 H12 118.7 . . ?
C16 C15 H15 120.3 . . ?
C14 C15 C16 119.4(5) . . ?
C14 C15 H15 120.3 . . ?
C14 C13 C12 118.6(5) . . ?
C14 C13 H13 120.7 . . ?
C12 C13 H13 120.7 . . ?
C1 C2 H2 120.5 . . ?
C1 C2 C3 119.1(4) . . ?
C3 C2 H2 120.5 . . ?
C4 C3 C2 119.0(4) . . ?
C4 C3 H3 120.5 . . ?
C2 C3 H3 120.5 . . ?
P1 F3 F2 49.6(3) . . ?
P1 F2 F3 59.0(4) . . ?
P1 F2 F2 59.1(3) . 2_656 ?
P1 F2 F4 59.4(4) . 2_656 ?
F2 F2 F3 97.1(6) 2_656 . ?
F2 F2 F4 101.4(6) 2_656 2_656 ?
F4 F2 F3 89.1(5) 2_656 . ?
P1 F4 F2 51.7(4) . 2_656 ?
P1 F4 F1 51.0(4) . 2_656 ?
F2 F4 F1 91.4(6) 2_656 2_656 ?
P1 F1 F4 58.8(5) . 2_656 ?
P1 F1 F1 59.4(4) . 2_656 ?
F1 F1 F4 101.4(7) 2_656 2_656 ?

loop_
_geom_torsion_atom_site_label_1
_geom_torsion_atom_site_label_2
_geom_torsion_atom_site_label_3
_geom_torsion_atom_site_label_4
_geom_torsion
_geom_torsion_site_symmetry_1
_geom_torsion_site_symmetry_2
_geom_torsion_site_symmetry_3
_geom_torsion_site_symmetry_4
_geom_torsion_publ_flag
Ir1 C11 C10 C9 177.3(3) . . . . ?
Ir1 C11 C6 C7 -178.3(3) . . . . ?
Ir1 C11 C6 C5 2.4(4) . . . . ?
Ir1 N1 C1 C2 178.0(3) . . . . ?
Ir1 N1 C5 C6 2.1(4) . . . . ?
Ir1 N1 C5 C4 -177.4(3) . . . . ?
Ir1 N5 C28 C27 -178.1(4) . . . . ?
Ir1 N5 C26 C25 -1.5(5) . . . . ?
Ir1 N5 C26 N6 178.9(3) . . . . ?
Ir1 N3 C23 C24 -174.4(4) . . . . ?
Ir1 N3 C25 N4 176.0(3) . . . . ?
Ir1 N3 C25 C26 -4.1(5) . . . . ?
Ir1 N2 C16 C17 1.9(5) . . . . ?
Ir1 N2 C16 C15 -179.5(3) . . . . ?
Ir1 N2 C12 C13 179.6(4) . . . . ?
Ir1 C22 C17 C16 -3.8(5) . . . . ?
Ir1 C22 C17 C18 178.2(3) . . . . ?
P1 F3 F2 F2 -47.2(4) . . . 2_656 ?
P1 F3 F2 F4 54.2(4) . . . 2_656 ?
C11 C10 C9 C8 0.7(7) . . . . ?
C11 C6 C7 C8 0.7(6) . . . . ?
C11 C6 C5 N1 -2.9(5) . . . . ?
C11 C6 C5 C4 176.5(4) . . . . ?
N1 C1 C2 C3 -1.4(7) . . . . ?
N1 C5 C4 C3 -0.3(6) . . . . ?
N5 C28 C27 N6 0.4(6) . . . . ?
N5 C26 N6 C27 -0.5(6) . . . . ?
N3 C23 C24 N4 0.1(6) . . . . ?
N3 C25 C26 N5 3.8(6) . . . . ?
N3 C25 C26 N6 -176.7(5) . . . . ?
C10 C11 C6 C7 0.2(6) . . . . ?
C10 C11 C6 C5 -179.2(4) . . . . ?
N2 C16 C17 C22 1.3(5) . . . . ?
N2 C16 C17 C18 179.2(4) . . . . ?
N2 C16 C15 C14 -0.1(7) . . . . ?
N2 C12 C13 C14 -0.2(8) . . . . ?
C20 C21 C22 Ir1 -179.4(4) . . . . ?
C20 C21 C22 C17 0.1(6) . . . . ?
C20 C19 C18 C17 1.1(7) . . . . ?
C6 C11 C10 C9 -0.9(6) . . . . ?
C6 C7 C8 C9 -0.9(6) . . . . ?
C6 C5 C4 C3 -179.7(4) . . . . ?
C7 C6 C5 N1 177.7(4) . . . . ?
C7 C6 C5 C4 -2.8(6) . . . . ?
C7 C8 C9 C10 0.2(7) . . . . ?
C16 N2 C12 C13 -0.4(7) . . . . ?
C16 C17 C18 C19 -177.0(4) . . . . ?
C1 N1 C5 C6 179.4(4) . . . . ?
C1 N1 C5 C4 -0.1(6) . . . . ?
C1 C2 C3 C4 1.1(7) . . . . ?
C5 N1 C1 C2 0.9(6) . . . . ?
C5 C6 C7 C8 -180.0(4) . . . . ?
C5 C4 C3 C2 -0.2(6) . . . . ?
C28 N5 C26 C25 -179.7(4) . . . . ?
C28 N5 C26 N6 0.7(5) . . . . ?
C28 C27 N6 C26 0.1(6) . . . . ?
C21 C20 C19 C18 -2.4(8) . . . . ?
C21 C22 C17 C16 176.6(4) . . . . ?
C21 C22 C17 C18 -1.4(6) . . . . ?
N4 C25 C26 N5 -176.3(5) . . . . ?
N4 C25 C26 N6 3.2(9) . . . . ?
C22 C17 C18 C19 0.8(7) . . . . ?
C17 C16 C15 C14 178.4(5) . . . . ?
C23 N3 C25 N4 0.1(5) . . . . ?
C23 N3 C25 C26 -180.0(4) . . . . ?
C19 C20 C21 C22 1.8(7) . . . . ?
C25 N3 C23 C24 -0.2(6) . . . . ?
C25 N4 C24 C23 -0.1(7) . . . . ?
C25 C26 N6 C27 180.0(5) . . . . ?
C26 N5 C28 C27 -0.7(6) . . . . ?
C24 N4 C25 N3 0.0(6) . . . . ?
C24 N4 C25 C26 -179.9(5) . . . . ?
C12 N2 C16 C17 -178.1(4) . . . . ?
C12 N2 C16 C15 0.5(6) . . . . ?
C15 C16 C17 C22 -177.3(4) . . . . ?
C15 C16 C17 C18 0.7(7) . . . . ?
C15 C14 C13 C12 0.7(8) . . . . ?
C13 C14 C15 C16 -0.6(8) . . . . ?
F3 P1 F2 F3 -179.1(3) 2_656 . . . ?
F3 P1 F2 F2 -57.3(6) 2_656 . . 2_656 ?
F3 P1 F2 F2 121.9(6) . . . 2_656 ?
F3 P1 F2 F4 -109.5(5) . . . 2_656 ?
F3 P1 F2 F4 71.3(5) 2_656 . . 2_656 ?
F3 P1 F4 F2 -112.8(5) . . . 2_656 ?
F3 P1 F4 F2 65.3(4) 2_656 . . 2_656 ?
F3 P1 F4 F1 114.2(5) . . . 2_656 ?
F3 P1 F4 F1 -67.7(5) 2_656 . . 2_656 ?
F3 P1 F1 F4 108.1(5) . . . 2_656 ?
F3 P1 F1 F4 -71.1(5) 2_656 . . 2_656 ?
F3 P1 F1 F1 57.8(8) 2_656 . . 2_656 ?
F3 P1 F1 F1 -123.1(8) . . . 2_656 ?
F2 P1 F3 F2 51.5(7) 2_656 . . . ?
F2 P1 F2 F3 -121.9(6) 2_656 . . . ?
F2 P1 F2 F4 128.6(7) 2_656 . . 2_656 ?
F2 P1 F4 F2 -47.2(7) . . . 2_656 ?
F2 P1 F4 F1 179.8(5) . . . 2_656 ?
F2 P1 F4 F1 -133.0(5) 2_656 . . 2_656 ?
F2 P1 F1 F4 51.0(6) . . . 2_656 ?
F2 P1 F1 F1 179.8(6) . . . 2_656 ?
F4 P1 F3 F2 115.5(5) . . . . ?
F4 P1 F3 F2 -63.4(5) 2_656 . . . ?
F4 P1 F2 F3 -70.9(5) . . . . ?
F4 P1 F2 F3 109.5(5) 2_656 . . . ?
F4 P1 F2 F2 -128.6(7) 2_656 . . 2_656 ?
F4 P1 F2 F2 51.0(7) . . . 2_656 ?
F4 P1 F2 F4 179.6(3) . . . 2_656 ?
F4 P1 F1 F4 179.6(3) . . . 2_656 ?
F4 P1 F1 F1 128.9(8) 2_656 . . 2_656 ?
F4 P1 F1 F1 -51.6(8) . . . 2_656 ?
F1 P1 F3 F2 -179.6(6) 2_656 . . . ?
F1 P1 F3 F2 -128.9(5) . . . . ?
F1 P1 F2 F3 58.0(6) . . . . ?
F1 P1 F2 F2 179.8(6) . . . 2_656 ?
F1 P1 F2 F4 -51.6(6) . . . 2_656 ?
F1 P1 F4 F2 179.8(5) . . . 2_656 ?
F1 P1 F4 F2 133.0(5) 2_656 . . 2_656 ?
F1 P1 F4 F1 46.8(8) . . . 2_656 ?
F1 P1 F1 F4 -128.9(8) 2_656 . . 2_656 ?

_shelx_res_file                  
;
    b_sq.res created by SHELXL-2014/7

TITL B_a.res in C2/c
REM Old TITL B in C2/c
REM SHELXT solution in C2/c
REM R1 0.132, Rweak 0.001, Alpha 0.059, Orientation as input
REM Formula found by SHELXT: C52 N18 F13 P Ir2
CELL 0.71073 39.1827 9.5561 17.8539 90 102.731 90
ZERR 4 0.0023 0.0005 0.0011 0 0.002 0
LATT 7
SYMM -X,+Y,0.5-Z
SFAC C H F Ir N P
UNIT 224 172 24 8 48 4

L.S. 5 0 106
PLAN  20
SIZE 0.093 0.116 0.211
TEMP -153.15
BOND $H
MORE -1
CONF
ABIN
fmap 2
acta 52
OMIT 8 0 0
OMIT 0 0 2
OMIT 6 0 0
OMIT -2 0 2
OMIT -1 1 3
OMIT 3 1 0
OMIT -13 3 3
OMIT 2 0 2
OMIT 6 0 6
OMIT 3 1 4
OMIT 1 1 2
OMIT 2 2 2
OMIT 16 0 4
OMIT -4 2 3
OMIT -5 1 2
OMIT -5 1 3
OMIT 5 1 1
OMIT 7 1 1
OMIT -10 0 4
OMIT -6 2 1
OMIT 2 2 3
OMIT -10 0 2
OMIT -15 3 1
REM <olex2.extras>
REM <HklSrc "%.\\b_sq.hkl">
REM </olex2.extras>

WGHT    0.027200   75.015999
FVAR       0.04452
IR1   4    0.351281    0.501205    0.781694    11.00000    0.01325    0.01565 =
         0.02255    0.00090    0.00346   -0.00035
P1    6    0.500000    0.079682    0.750000    10.50000    0.02478    0.01901 =
         0.07986    0.00000    0.02800    0.00000
C11   1    0.310378    0.580843    0.706177    11.00000    0.01836    0.01610 =
         0.02485   -0.00146    0.00822    0.00173
N1    5    0.321232    0.325401    0.757479    11.00000    0.01735    0.01762 =
         0.02523    0.00054    0.00694    0.00178
N5    5    0.396740    0.398954    0.849641    11.00000    0.01966    0.02313 =
         0.03087    0.00384   -0.00378   -0.00439
N3    5    0.380355    0.434917    0.698348    11.00000    0.01865    0.02153 =
         0.03492    0.00077    0.00797   -0.00173
C10   1    0.305518    0.719008    0.679018    11.00000    0.02660    0.02131 =
         0.03315    0.00104    0.00626    0.00170
AFIX  43
H10   2    0.322589    0.788113    0.698581    11.00000   -1.20000
AFIX   0
N2    5    0.376420    0.687159    0.807402    11.00000    0.01921    0.02049 =
         0.02863    0.00284    0.00177   -0.00112
C20   1    0.292912    0.549810    0.960956    11.00000    0.02850    0.04223 =
         0.02997   -0.00160    0.00985   -0.00479
AFIX  43
H20   2    0.277218    0.497241    0.983546    11.00000   -1.20000
AFIX   0
C6    1    0.283884    0.483196    0.675777    11.00000    0.01579    0.02047 =
         0.02002   -0.00187    0.00687    0.00020
C7    1    0.254121    0.520119    0.621135    11.00000    0.01573    0.03502 =
         0.01622   -0.00704   -0.00254   -0.00025
AFIX  43
H7    2    0.236626    0.452259    0.602207    11.00000   -1.20000
AFIX   0
C16   1    0.366712    0.764825    0.863219    11.00000    0.02188    0.02218 =
         0.02743    0.00215   -0.00246   -0.00043
C1    1    0.329724    0.198921    0.790537    11.00000    0.02127    0.01896 =
         0.03291    0.00117    0.00525    0.00011
AFIX  43
H1    2    0.351401    0.188758    0.826485    11.00000   -1.20000
AFIX   0
C5    1    0.289874    0.341162    0.706589    11.00000    0.01968    0.02079 =
         0.02366   -0.00426    0.00983    0.00048
C28   1    0.411576    0.371834    0.925391    11.00000    0.03807    0.02693 =
         0.04029   -0.00035   -0.01010   -0.00522
AFIX  43
H28   2    0.402009    0.396876    0.968010    11.00000   -1.20000
AFIX   0
C21   1    0.305803    0.492459    0.901903    11.00000    0.02422    0.02809 =
         0.02591   -0.00108    0.00613   -0.00037
AFIX  43
H21   2    0.298190    0.401786    0.883716    11.00000   -1.20000
AFIX   0
N4    5    0.424940    0.317675    0.672479    11.00000    0.05237    0.03369 =
         0.07348    0.01189    0.04211    0.01600
AFIX  43
H4    2    0.444357    0.268496    0.678908    10.75000   -1.20000
AFIX   0
C22   1    0.329606    0.563057    0.868053    11.00000    0.01656    0.02504 =
         0.02531    0.00443    0.00218   -0.00050
C17   1    0.340016    0.697431    0.897569    11.00000    0.02136    0.02219 =
         0.02671   -0.00085   -0.00093    0.00060
C23   1    0.377107    0.434834    0.619728    11.00000    0.04457    0.02827 =
         0.03727   -0.00058    0.01379   -0.00441
AFIX  43
H23   2    0.358844    0.477658    0.583012    11.00000   -1.20000
AFIX   0
C19   1    0.302633    0.683567    0.987734    11.00000    0.03736    0.04327 =
         0.02717   -0.00599    0.00792    0.00022
AFIX  43
H19   2    0.292987    0.723888    1.027104    11.00000   -1.20000
AFIX   0
C27   1    0.442353    0.302898    0.929015    11.00000    0.04836    0.02844 =
         0.07320   -0.00688   -0.03575    0.00146
AFIX  43
H27   2    0.457922    0.271053    0.974359    11.00000   -1.20000
AFIX   0
C25   1    0.409389    0.363374    0.728191    11.00000    0.02281    0.01941 =
         0.05306    0.00220    0.01617   -0.00108
C26   1    0.418841    0.347663    0.809322    11.00000    0.01600    0.01933 =
         0.05268    0.00209    0.00303   -0.00182
C14   1    0.407672    0.943933    0.848493    11.00000    0.04111    0.02420 =
         0.04302    0.00136   -0.00056   -0.01332
AFIX  43
H14   2    0.418260    1.032430    0.862215    11.00000   -1.20000
AFIX   0
N6    5    0.446746    0.287926    0.855811    11.00000    0.02241    0.02503 =
         0.07276   -0.00652   -0.00943    0.00495
AFIX  43
H6    2    0.464440    0.247032    0.841662    10.75000   -1.20000
AFIX   0
C24   1    0.404782    0.362322    0.604017    11.00000    0.08305    0.03472 =
         0.05682    0.01186    0.04812    0.01358
AFIX  43
H24   2    0.409222    0.345887    0.554555    11.00000   -1.20000
AFIX   0
C8    1    0.250158    0.657937    0.594287    11.00000    0.02838    0.02992 =
         0.02260   -0.00044    0.00356    0.01068
AFIX  43
H8    2    0.230131    0.684448    0.556459    11.00000   -1.20000
AFIX   0
C9    1    0.275906    0.755570    0.623683    11.00000    0.03412    0.02345 =
         0.03157    0.00193    0.00556    0.00960
AFIX  43
H9    2    0.273251    0.849322    0.605638    11.00000   -1.20000
AFIX   0
C4    1    0.266918    0.228536    0.688818    11.00000    0.02317    0.02820 =
         0.02375   -0.00471    0.00513   -0.00303
AFIX  43
H4A   2    0.245113    0.240409    0.653533    11.00000   -1.20000
AFIX   0
C18   1    0.326577    0.757865    0.956458    11.00000    0.03264    0.02829 =
         0.02779   -0.00812    0.00062   -0.00025
AFIX  43
H18   2    0.333777    0.848854    0.974838    11.00000   -1.20000
AFIX   0
C12   1    0.401426    0.736792    0.773428    11.00000    0.02609    0.03046 =
         0.03361    0.00474    0.00576   -0.00374
AFIX  43
H12   2    0.408197    0.681942    0.734759    11.00000   -1.20000
AFIX   0
C15   1    0.382295    0.894816    0.884500    11.00000    0.03759    0.02347 =
         0.03348   -0.00649    0.00081   -0.00571
AFIX  43
H15   2    0.375461    0.948801    0.923412    11.00000   -1.20000
AFIX   0
C13   1    0.417616    0.864344    0.792608    11.00000    0.03252    0.03463 =
         0.04146    0.00675    0.00295   -0.01380
AFIX  43
H13   2    0.435235    0.896464    0.767767    11.00000   -1.20000
AFIX   0
C2    1    0.308026    0.084607    0.773838    11.00000    0.03185    0.01885 =
         0.03434    0.00155    0.00867   -0.00025
AFIX  43
H2    2    0.314883   -0.003451    0.797013    11.00000   -1.20000
AFIX   0
C3    1    0.275846    0.099793    0.722448    11.00000    0.02991    0.02117 =
         0.03162   -0.00837    0.01203   -0.00778
AFIX  43
H3    2    0.260290    0.022646    0.710751    11.00000   -1.20000
AFIX   0

F3    3    0.460953    0.082417    0.701150    10.75000    0.07276    0.08977 =
         0.13461    0.00058    0.01569   -0.00509
F2    3    0.494563    0.206195    0.708513    10.75000    0.06140    0.11758 =
         0.13821   -0.00633    0.01673    0.01269
F4    3    0.479671    0.081119    0.814984    10.75000    0.13141    0.09928 =
         0.20363   -0.00027    0.10201    0.00024
F1    3    0.494556   -0.046775    0.709103    10.75000    0.10163    0.10498 =
         0.16485   -0.01136    0.01622   -0.00180
HKLF 4

REM  B_a.res in C2/c
REM R1 =  0.0313 for    5779 Fo > 4sig(Fo)  and  0.0510 for all    8141 data
REM    357 parameters refined using      0 restraints

END

WGHT      0.0272     75.0149

REM Highest difference peak  2.487,  deepest hole -1.116,  1-sigma level  0.127
Q1    1   0.4456  0.0004  0.6529  11.00000  0.05    2.49
Q2    1   0.3578  0.9567  1.1374  11.00000  0.05    2.10
Q3    1   0.3457  1.1701  1.0006  11.00000  0.05    1.93
Q4    1   0.5230  0.3767  1.0953  11.00000  0.05    1.40
Q5    1   0.3453  0.8319  1.0003  11.00000  0.05    1.21
Q6    1   0.3626  1.1653  1.0296  11.00000  0.05    1.10
Q7    1   0.4542  0.6717  0.6323  11.00000  0.05    1.09
Q8    1   0.3576  0.9500  0.6410  11.00000  0.05    0.95
Q9    1   0.4587 -0.0780  0.6965  11.00000  0.05    0.85
Q10   1   0.4770  0.3753  0.9078  11.00000  0.05    0.83
Q11   1   0.3526  0.5193  0.7364  11.00000  0.05    0.74
Q12   1   0.4546  0.3258  0.6339  11.00000  0.05    0.64
Q13   1   0.3805  0.9942  1.1085  11.00000  0.05    0.62
Q14   1   0.4778 -0.1425  0.6713  11.00000  0.05    0.61
Q15   1   0.5233 -0.0782  0.6889  11.00000  0.05    0.58
Q16   1   0.5000  0.1183  0.7500  10.50000  0.05    0.58
Q17   1   0.4367  0.9579  0.7039  11.00000  0.05    0.55
Q18   1   0.2358  0.5102  0.5495  11.00000  0.05    0.52
Q19   1   0.4374  0.1781  0.6978  11.00000  0.05    0.51
Q20   1   0.4604 -0.0757  0.6428  11.00000  0.05    0.51
;
_shelx_res_checksum              41541
_shelx_fab_file                  
;
   10    0    0   -134.38      0.00
   12    0    0    -99.33      0.00
   14    0    0     32.29      0.00
   16    0    0    -39.50      0.00
   18    0    0    -49.05      0.00
   20    0    0     44.83      0.00
   22    0    0     30.75      0.00
   24    0    0    -10.84      0.00
   26    0    0     12.88      0.00
   28    0    0      9.01      0.00
   30    0    0    -19.15      0.00
   32    0    0    -13.06      0.00
   34    0    0      3.59      0.00
   36    0    0      7.02      0.00
   38    0    0      6.67      0.00
   40    0    0      9.72      0.00
   42    0    0     12.89      0.00
   44    0    0      8.72      0.00
   46    0    0      1.04      0.00
   48    0    0     -1.89      0.00
   50    0    0      1.76      0.00
    5    1    0    132.98      0.00
    7    1    0    -95.24      0.00
    9    1    0      8.40      0.00
   11    1    0     99.54      0.00
   13    1    0    -21.34      0.00
   15    1    0    -55.28      0.00
   17    1    0     16.25      0.00
   19    1    0     -9.89      0.00
   21    1    0    -47.60      0.00
   23    1    0     -9.13      0.00
   25    1    0      0.70      0.00
   27    1    0    -24.46      0.00
   29    1    0    -14.43      0.00
   31    1    0      6.18      0.00
   33    1    0     -1.42      0.00
   35    1    0    -10.96      0.00
   37    1    0     -1.70      0.00
   39    1    0      7.92      0.00
   41    1    0      2.41      0.00
   43    1    0     -1.10      0.00
   45    1    0      8.58      0.00
   47    1    0     10.32      0.00
   49    1    0      0.31      0.00
   51    1    0     -3.65      0.00
    0    2    0     31.49      0.00
    2    2    0     -2.39      0.00
    4    2    0    -44.68      0.00
    6    2    0     -4.39      0.00
    8    2    0     61.51      0.00
   10    2    0     28.93      0.00
   12    2    0    -15.12      0.00
   14    2    0     22.44      0.00
   16    2    0     25.04      0.00
   18    2    0    -20.53      0.00
   20    2    0    -11.52      0.00
   22    2    0      8.41      0.00
   24    2    0    -17.84      0.00
   26    2    0    -15.02      0.00
   28    2    0     20.09      0.00
   30    2    0      4.49      0.00
   32    2    0    -13.74      0.00
   34    2    0     11.67      0.00
   36    2    0     14.65      0.00
   38    2    0     -7.51      0.00
   40    2    0     -4.82      0.00
   42    2    0      8.92      0.00
   44    2    0      0.72      0.00
   46    2    0     -8.08      0.00
   48    2    0      2.72      0.00
   50    2    0      8.41      0.00
    1    3    0    -61.82      0.00
    3    3    0    -91.69      0.00
    5    3    0    -27.29      0.00
    7    3    0     13.15      0.00
    9    3    0    -18.59      0.00
   11    3    0     19.81      0.00
   13    3    0     59.87      0.00
   15    3    0     12.90      0.00
   17    3    0     -0.36      0.00
   19    3    0     21.37      0.00
   21    3    0     -9.45      0.00
   23    3    0    -18.80      0.00
   25    3    0     10.40      0.00
   27    3    0     -8.11      0.00
   29    3    0    -16.71      0.00
   31    3    0     18.32      0.00
   33    3    0      8.76      0.00
   35    3    0    -17.61      0.00
   37    3    0     -1.56      0.00
   39    3    0      2.69      0.00
   41    3    0    -18.50      0.00
   43    3    0    -14.94      0.00
   45    3    0     -1.01      0.00
   47    3    0     -5.53      0.00
   49    3    0     -7.29      0.00
    0    4    0    -23.03      0.00
    2    4    0    -14.62      0.00
    4    4    0    -12.29      0.00
    6    4    0    -12.78      0.00
    8    4    0      8.09      0.00
   10    4    0     14.67      0.00
   12    4    0      4.32      0.00
   14    4    0     22.10      0.00
   16    4    0     36.04      0.00
   18    4    0     22.01      0.00
   20    4    0     22.93      0.00
   22    4    0     25.52      0.00
   24    4    0      9.19      0.00
   26    4    0     11.35      0.00
   28    4    0     20.51      0.00
   30    4    0      5.93      0.00
   32    4    0     -1.20      0.00
   34    4    0     10.34      0.00
   36    4    0      6.34      0.00
   38    4    0     -7.73      0.00
   40    4    0     -2.39      0.00
   42    4    0      2.74      0.00
   44    4    0     -6.64      0.00
   46    4    0     -6.07      0.00
   48    4    0      0.25      0.00
    1    5    0    -43.85      0.00
    3    5    0     25.28      0.00
    5    5    0     -9.93      0.00
    7    5    0    -63.29      0.00
    9    5    0    -15.13      0.00
   11    5    0      7.08      0.00
   13    5    0    -28.13      0.00
   15    5    0     -8.85      0.00
   17    5    0     24.26      0.00
   19    5    0     12.49      0.00
   21    5    0     15.06      0.00
   23    5    0     27.33      0.00
   25    5    0      7.85      0.00
   27    5    0     -2.94      0.00
   29    5    0      6.42      0.00
   31    5    0      0.03      0.00
   33    5    0     -5.33      0.00
   35    5    0      2.19      0.00
   37    5    0      0.57      0.00
   39    5    0     -1.09      0.00
   41    5    0      2.82      0.00
   43    5    0     -0.48      0.00
   45    5    0     -2.58      0.00
   47    5    0     -0.57      0.00
    0    6    0     57.05      0.00
    2    6    0    -11.04      0.00
    4    6    0    -49.93      0.00
    6    6    0     21.49      0.00
    8    6    0     17.37      0.00
   10    6    0    -39.39      0.00
   12    6    0    -13.51      0.00
   14    6    0     12.06      0.00
   16    6    0     -8.60      0.00
   18    6    0      1.42      0.00
   20    6    0     16.44      0.00
   22    6    0      4.60      0.00
   24    6    0      8.45      0.00
   26    6    0     13.92      0.00
   28    6    0     -1.90      0.00
   30    6    0     -3.51      0.00
   32    6    0      5.68      0.00
   34    6    0     -2.28      0.00
   36    6    0     -2.96      0.00
   38    6    0      6.81      0.00
   40    6    0      0.91      0.00
   42    6    0     -2.40      0.00
   44    6    0      3.31      0.00
    1    7    0     -3.06      0.00
    3    7    0     21.85      0.00
    5    7    0     14.51      0.00
    7    7    0     -8.10      0.00
    9    7    0     -6.73      0.00
   11    7    0      2.00      0.00
   13    7    0     -1.39      0.00
   15    7    0    -10.11      0.00
   17    7    0    -13.46      0.00
   19    7    0     -7.61      0.00
   21    7    0     -1.93      0.00
   23    7    0     -6.60      0.00
   25    7    0     -6.70      0.00
   27    7    0      4.39      0.00
   29    7    0      3.53      0.00
   31    7    0     -4.62      0.00
   33    7    0      2.35      0.00
   35    7    0      7.63      0.00
   37    7    0      1.17      0.00
   39    7    0      2.53      0.00
   41    7    0      5.50      0.00
    0    8    0     -6.62      0.00
    2    8    0     16.71      0.00
    4    8    0     24.75      0.00
    6    8    0     -5.61      0.00
    8    8    0      2.87      0.00
   10    8    0     24.75      0.00
   12    8    0     -2.37      0.00
   14    8    0    -16.45      0.00
   16    8    0      7.38      0.00
   18    8    0      2.69      0.00
   20    8    0    -18.90      0.00
   22    8    0     -8.40      0.00
   24    8    0      4.66      0.00
   26    8    0     -4.68      0.00
   28    8    0     -4.48      0.00
   30    8    0      8.56      0.00
   32    8    0      7.70      0.00
   34    8    0     -0.94      0.00
   36    8    0     -0.29      0.00
   38    8    0      1.82      0.00
    1    9    0     25.13      0.00
    3    9    0    -20.62      0.00
    5    9    0      3.40      0.00
    7    9    0     32.60      0.00
    9    9    0     -5.05      0.00
   11    9    0    -15.54      0.00
   13    9    0     15.80      0.00
   15    9    0      4.28      0.00
   17    9    0    -22.92      0.00
   19    9    0     -7.67      0.00
   21    9    0      4.26      0.00
   23    9    0    -12.55      0.00
   25    9    0    -10.53      0.00
   27    9    0      4.52      0.00
   29    9    0      0.91      0.00
   31    9    0     -2.60      0.00
   33    9    0      1.62      0.00
   35    9    0      1.93      0.00
    0   10    0    -20.15      0.00
    2   10    0      1.70      0.00
    4   10    0     13.65      0.00
    6   10    0     -9.38      0.00
    8   10    0     -5.94      0.00
   10   10    0     15.88      0.00
   12   10    0      5.39      0.00
   14   10    0    -11.61      0.00
   16   10    0     -0.25      0.00
   18   10    0      7.07      0.00
   20   10    0     -7.69      0.00
   22   10    0     -8.32      0.00
   24   10    0      5.07      0.00
   26   10    0      1.70      0.00
   28   10    0     -3.84      0.00
   30   10    0      0.17      0.00
    1   11    0      1.03      0.00
    3   11    0     -2.07      0.00
    5   11    0     -3.89      0.00
    7   11    0     -0.31      0.00
    9   11    0      0.27      0.00
   11   11    0     -3.88      0.00
   13   11    0     -0.84      0.00
   15   11    0      2.28      0.00
   17   11    0     -2.48      0.00
   19   11    0     -1.58      0.00
   21   11    0      5.68      0.00
   23   11    0      4.50      0.00
   25   11    0     -1.22      0.00
    0   12    0     -1.48      0.00
    2   12    0     -2.88      0.00
    4   12    0     -2.88      0.00
    6   12    0     -0.39      0.00
    8   12    0     -1.38      0.00
   10   12    0     -1.83      0.00
   12   12    0      1.20      0.00
   14   12    0      1.72      0.00
   16   12    0      1.36      0.00
  -51    1    1     -3.83      0.00
  -49    1    1     -0.11      0.00
  -47    1    1      3.97      0.00
  -45    1    1     -4.69      0.00
  -43    1    1     -5.40      0.00
  -41    1    1      7.60      0.00
  -39    1    1      6.73      0.00
  -37    1    1     -7.79      0.00
  -35    1    1     -0.65      0.00
  -33    1    1     11.83      0.00
  -31    1    1     -1.39      0.00
  -29    1    1      5.68      0.00
  -27    1    1     25.79      0.00
  -25    1    1     16.03      0.00
  -23    1    1     19.41      0.00
  -21    1    1     17.11      0.00
  -19    1    1    -22.80      0.00
  -17    1    1    -25.75      0.00
  -15    1    1    -21.46      0.00
  -13    1    1    -91.01      0.00
  -11    1    1    -90.22      0.00
   -9    1    1     25.14      0.00
   -7    1    1     -1.11      0.00
   -5    1    1    -50.34      0.00
   -3    1    1    146.77      0.00
    1    1    1     46.33      0.00
    3    1    1     66.34      0.00
    9    1    1    -17.73      0.00
   11    1    1     51.04      0.00
   13    1    1     29.90      0.00
   15    1    1     -1.48      0.00
   17    1    1     37.25      0.00
   19    1    1     30.51      0.00
   21    1    1     -6.75      0.00
   23    1    1      7.25      0.00
   25    1    1      0.62      0.00
   27    1    1    -36.45      0.00
   29    1    1    -21.42      0.00
   31    1    1     -5.64      0.00
   33    1    1    -23.37      0.00
   35    1    1    -13.46      0.00
   37    1    1      7.36      0.00
   39    1    1      2.53      0.00
   41    1    1     -3.26      0.00
   43    1    1      4.85      0.00
   45    1    1      7.33      0.00
   47    1    1     -0.78      0.00
   49    1    1     -2.14      0.00
  -50    2    1      0.60      0.00
  -48    2    1     -1.81      0.00
  -46    2    1     -1.95      0.00
  -44    2    1      6.56      0.00
  -42    2    1      2.93      0.00
  -40    2    1    -13.23      0.00
  -38    2    1     -3.91      0.00
  -36    2    1     12.29      0.00
  -34    2    1     -4.92      0.00
  -32    2    1     -5.79      0.00
  -30    2    1     20.64      0.00
  -28    2    1     13.10      0.00
  -26    2    1      2.11      0.00
  -24    2    1      9.79      0.00
  -22    2    1     -2.74      0.00
  -20    2    1    -17.13      0.00
  -18    2    1    -36.12      0.00
  -16    2    1    -67.52      0.00
  -14    2    1    -46.90      0.00
  -12    2    1    -12.69      0.00
  -10    2    1    -48.98      0.00
   -8    2    1    -19.16      0.00
   -4    2    1     87.47      0.00
   -2    2    1      6.88      0.00
    0    2    1     98.34      0.00
    2    2    1    130.83      0.00
    4    2    1      5.04      0.00
    6    2    1     -8.81      0.00
    8    2    1     42.81      0.00
   10    2    1     -8.82      0.00
   12    2    1    -24.44      0.00
   14    2    1     29.70      0.00
   16    2    1     15.60      0.00
   18    2    1     -5.07      0.00
   20    2    1     29.07      0.00
   22    2    1      9.55      0.00
   24    2    1    -34.66      0.00
   26    2    1    -11.42      0.00
   28    2    1     -7.50      0.00
   30    2    1    -40.30      0.00
   32    2    1    -20.34      0.00
   34    2    1      3.87      0.00
   36    2    1    -11.41      0.00
   38    2    1     -7.97      0.00
   40    2    1     11.65      0.00
   42    2    1     10.79      0.00
   44    2    1      4.36      0.00
   46    2    1      5.35      0.00
   48    2    1      2.42      0.00
   50    2    1     -2.45      0.00
  -49    3    1      1.35      0.00
  -47    3    1     -0.83      0.00
  -45    3    1     -2.57      0.00
  -43    3    1     -5.24      0.00
  -41    3    1      3.53      0.00
  -39    3    1     13.63      0.00
  -37    3    1      2.61      0.00
  -35    3    1     -1.89      0.00
  -33    3    1     17.36      0.00
  -31    3    1     12.67      0.00
  -29    3    1    -14.29      0.00
  -27    3    1     -5.54      0.00
  -25    3    1      5.50      0.00
  -23    3    1    -30.18      0.00
  -21    3    1    -37.19      0.00
  -19    3    1     11.60      0.00
  -17    3    1     10.09      0.00
  -15    3    1    -27.94      0.00
  -13    3    1      3.95      0.00
  -11    3    1     32.98      0.00
   -9    3    1    -28.73      0.00
   -7    3    1    -53.49      0.00
   -5    3    1     11.82      0.00
   -3    3    1      5.72      0.00
   -1    3    1    -44.56      0.00
    1    3    1     16.02      0.00
    3    3    1     69.87      0.00
    5    3    1     24.54      0.00
    7    3    1     20.64      0.00
    9    3    1     62.08      0.00
   11    3    1     30.58      0.00
   13    3    1    -22.27      0.00
   15    3    1     -6.75      0.00
   17    3    1      4.85      0.00
   19    3    1    -30.32      0.00
   21    3    1    -28.97      0.00
   23    3    1      5.73      0.00
   25    3    1     -0.33      0.00
   27    3    1    -19.97      0.00
   29    3    1     -7.23      0.00
   31    3    1      0.02      0.00
   33    3    1    -15.84      0.00
   35    3    1    -15.13      0.00
   37    3    1     -0.78      0.00
   39    3    1     -2.46      0.00
   41    3    1     -6.92      0.00
   43    3    1     -1.39      0.00
   45    3    1      3.71      0.00
   47    3    1      5.63      0.00
   49    3    1      2.91      0.00
  -48    4    1     -3.55      0.00
  -46    4    1      2.39      0.00
  -44    4    1     -0.87      0.00
  -42    4    1     -2.63      0.00
  -40    4    1     -1.26      0.00
  -38    4    1     -3.42      0.00
  -36    4    1      5.78      0.00
  -34    4    1      5.66      0.00
  -32    4    1    -16.18      0.00
  -30    4    1     -9.06      0.00
  -28    4    1      0.65      0.00
  -26    4    1    -38.49      0.00
  -24    4    1    -35.39      0.00
  -22    4    1     19.02      0.00
  -20    4    1    -13.10      0.00
  -18    4    1    -42.50      0.00
  -16    4    1     54.84      0.00
  -14    4    1     64.11      0.00
  -12    4    1    -41.04      0.00
  -10    4    1     19.47      0.00
   -8    4    1    101.66      0.00
   -6    4    1    -35.62      0.00
   -4    4    1    -82.55      0.00
   -2    4    1     67.15      0.00
    0    4    1     33.05      0.00
    2    4    1    -95.46      0.00
    4    4    1      4.85      0.00
    6    4    1     86.99      0.00
    8    4    1    -21.91      0.00
   10    4    1    -37.15      0.00
   12    4    1     48.57      0.00
   14    4    1     13.49      0.00
   16    4    1    -45.57      0.00
   18    4    1    -11.96      0.00
   20    4    1      5.27      0.00
   22    4    1    -17.49      0.00
   24    4    1    -13.83      0.00
   26    4    1      3.82      0.00
   28    4    1      9.45      0.00
   30    4    1      5.66      0.00
   32    4    1      0.67      0.00
   34    4    1      3.01      0.00
   36    4    1      2.79      0.00
   38    4    1     -8.80      0.00
   40    4    1    -11.21      0.00
   42    4    1     -1.78      0.00
   44    4    1     -5.22      0.00
   46    4    1    -13.24      0.00
   48    4    1     -7.12      0.00
  -47    5    1     -4.23      0.00
  -45    5    1     -7.52      0.00
  -43    5    1     -4.60      0.00
  -41    5    1     -3.53      0.00
  -39    5    1     -0.51      0.00
  -37    5    1      0.01      0.00
  -35    5    1     -7.92      0.00
  -33    5    1     -2.86      0.00
  -31    5    1     -1.77      0.00
  -29    5    1    -19.84      0.00
  -27    5    1     -6.46      0.00
  -25    5    1     15.61      0.00
  -23    5    1    -11.56      0.00
  -21    5    1     -7.55      0.00
  -19    5    1     53.36      0.00
  -17    5    1     29.43      0.00
  -15    5    1    -28.64      0.00
  -13    5    1     44.59      0.00
  -11    5    1     74.72      0.00
   -9    5    1    -45.68      0.00
   -7    5    1    -30.50      0.00
   -5    5    1     86.74      0.00
   -3    5    1     -1.32      0.00
   -1    5    1    -94.12      0.00
    1    5    1     29.96      0.00
    3    5    1     63.68      0.00
    5    5    1    -61.52      0.00
    7    5    1    -35.85      0.00
    9    5    1     63.01      0.00
   11    5    1     10.45      0.00
   13    5    1    -39.83      0.00
   15    5    1     13.83      0.00
   17    5    1     25.40      0.00
   19    5    1    -15.26      0.00
   21    5    1    -17.72      0.00
   23    5    1      3.27      0.00
   25    5    1      4.44      0.00
   27    5    1     -4.35      0.00
   29    5    1      2.23      0.00
   31    5    1     13.01      0.00
   33    5    1      9.00      0.00
   35    5    1     -0.08      0.00
   37    5    1      1.13      0.00
   39    5    1      4.94      0.00
   41    5    1     -2.76      0.00
   43    5    1     -5.34      0.00
   45    5    1      3.39      0.00
  -44    6    1      2.25      0.00
  -42    6    1     -1.38      0.00
  -40    6    1    -11.17      0.00
  -38    6    1     -8.03      0.00
  -36    6    1     -5.08      0.00
  -34    6    1    -10.29      0.00
  -32    6    1    -10.34      0.00
  -30    6    1     -2.06      0.00
  -28    6    1     -5.71      0.00
  -26    6    1    -15.08      0.00
  -24    6    1      2.09      0.00
  -22    6    1     16.18      0.00
  -20    6    1     -0.51      0.00
  -18    6    1      2.22      0.00
  -16    6    1     33.52      0.00
  -14    6    1     27.47      0.00
  -12    6    1     -6.97      0.00
  -10    6    1     11.60      0.00
   -8    6    1     44.56      0.00
   -6    6    1      2.09      0.00
   -4    6    1    -31.22      0.00
   -2    6    1     17.71      0.00
    0    6    1     21.95      0.00
    2    6    1    -46.01      0.00
    4    6    1    -40.70      0.00
    6    6    1     14.56      0.00
    8    6    1    -13.62      0.00
   10    6    1    -55.18      0.00
   12    6    1     -9.25      0.00
   14    6    1     22.09      0.00
   16    6    1    -13.82      0.00
   18    6    1    -13.61      0.00
   20    6    1     25.64      0.00
   22    6    1     18.51      0.00
   24    6    1     -7.72      0.00
   26    6    1      7.18      0.00
   28    6    1     19.04      0.00
   30    6    1     -0.49      0.00
   32    6    1     -2.10      0.00
   34    6    1     12.34      0.00
   36    6    1      5.45      0.00
   38    6    1     -2.19      0.00
   40    6    1      6.86      0.00
   42    6    1      5.32      0.00
   44    6    1     -5.17      0.00
  -43    7    1     -6.57      0.00
  -41    7    1     -2.04      0.00
  -39    7    1      0.71      0.00
  -37    7    1     -5.51      0.00
  -35    7    1     -1.80      0.00
  -33    7    1      4.57      0.00
  -31    7    1     -1.64      0.00
  -29    7    1     -3.38      0.00
  -27    7    1      7.08      0.00
  -25    7    1      5.80      0.00
  -23    7    1      0.27      0.00
  -21    7    1     10.28      0.00
  -19    7    1     13.34      0.00
  -17    7    1      5.76      0.00
  -15    7    1      4.61      0.00
  -13    7    1      3.23      0.00
  -11    7    1      7.51      0.00
   -9    7    1      9.61      0.00
   -7    7    1     -7.64      0.00
   -5    7    1     -2.41      0.00
   -3    7    1     18.36      0.00
   -1    7    1     -6.63      0.00
    1    7    1    -24.93      0.00
    3    7    1      7.73      0.00
    5    7    1      1.67      0.00
    7    7    1    -40.58      0.00
    9    7    1    -17.32      0.00
   11    7    1     11.71      0.00
   13    7    1    -21.80      0.00
   15    7    1    -19.05      0.00
   17    7    1     22.65      0.00
   19    7    1      9.80      0.00
   21    7    1    -10.70      0.00
   23    7    1     14.22      0.00
   25    7    1     18.36      0.00
   27    7    1     -7.28      0.00
   29    7    1     -2.06      0.00
   31    7    1     11.60      0.00
   33    7    1      0.50      0.00
   35    7    1      0.30      0.00
   37    7    1     14.08      0.00
   39    7    1     10.68      0.00
   41    7    1      3.26      0.00
  -40    8    1      3.98      0.00
  -38    8    1      4.05      0.00
  -36    8    1      7.02      0.00
  -34    8    1      0.85      0.00
  -32    8    1     -3.47      0.00
  -30    8    1      3.66      0.00
  -28    8    1      3.41      0.00
  -26    8    1     -1.33      0.00
  -24    8    1      3.33      0.00
  -22    8    1      7.64      0.00
  -20    8    1      4.77      0.00
  -18    8    1      1.97      0.00
  -16    8    1      3.84      0.00
  -14    8    1      6.45      0.00
  -12    8    1      2.95      0.00
  -10    8    1     -7.01      0.00
   -8    8    1     -1.98      0.00
   -6    8    1     10.71      0.00
   -4    8    1     -3.50      0.00
   -2    8    1     -8.67      0.00
    0    8    1     14.24      0.00
    2    8    1      5.83      0.00
    4    8    1    -18.52      0.00
    6    8    1     -0.84      0.00
    8    8    1     11.74      0.00
   10    8    1    -12.73      0.00
   12    8    1    -10.24      0.00
   14    8    1      9.19      0.00
   16    8    1     -4.53      0.00
   18    8    1    -10.43      0.00
   20    8    1      7.62      0.00
   22    8    1      3.71      0.00
   24    8    1     -9.72      0.00
   26    8    1      1.84      0.00
   28    8    1      7.35      0.00
   30    8    1     -3.48      0.00
   32    8    1      1.06      0.00
   34    8    1      7.20      0.00
   36    8    1      0.80      0.00
   38    8    1     -2.07      0.00
  -35    9    1      1.06      0.00
  -33    9    1      7.20      0.00
  -31    9    1      5.85      0.00
  -29    9    1     -1.84      0.00
  -27    9    1     -1.09      0.00
  -25    9    1      3.73      0.00
  -23    9    1     -0.81      0.00
  -21    9    1     -3.03      0.00
  -19    9    1      6.76      0.00
  -17    9    1      2.09      0.00
  -15    9    1    -10.55      0.00
  -13    9    1     -2.82      0.00
  -11    9    1      0.46      0.00
   -9    9    1    -10.82      0.00
   -7    9    1     -6.27      0.00
   -5    9    1     10.76      0.00
   -3    9    1      5.28      0.00
   -1    9    1     -7.74      0.00
    1    9    1      7.72      0.00
    3    9    1     18.76      0.00
    5    9    1      2.98      0.00
    7    9    1     -4.67      0.00
    9    9    1      3.50      0.00
   11    9    1      2.47      0.00
   13    9    1     -3.65      0.00
   15    9    1      1.61      0.00
   17    9    1      1.98      0.00
   19    9    1     -5.45      0.00
   21    9    1     -3.33      0.00
   23    9    1      1.28      0.00
   25    9    1     -2.56      0.00
   27    9    1     -4.55      0.00
   29    9    1      1.34      0.00
   31    9    1      0.43      0.00
   33    9    1     -4.58      0.00
   35    9    1     -2.44      0.00
  -32   10    1     -4.02      0.00
  -30   10    1     -1.84      0.00
  -28   10    1      2.34      0.00
  -26   10    1     -2.03      0.00
  -24   10    1     -2.60      0.00
  -22   10    1      2.58      0.00
  -20   10    1     -3.40      0.00
  -18   10    1     -6.34      0.00
  -16   10    1      5.01      0.00
  -14   10    1     -3.06      0.00
  -12   10    1    -18.05      0.00
  -10   10    1     -0.23      0.00
   -8   10    1     10.19      0.00
   -6   10    1    -16.54      0.00
   -4   10    1    -15.74      0.00
   -2   10    1     19.76      0.00
    0   10    1      8.60      0.00
    2   10    1    -16.98      0.00
    4   10    1      6.76      0.00
    6   10    1     20.08      0.00
    8   10    1      1.58      0.00
   10   10    1      0.52      0.00
   12   10    1      9.67      0.00
   14   10    1      1.23      0.00
   16   10    1     -6.11      0.00
   18   10    1     -1.55      0.00
   20   10    1     -6.40      0.00
   22   10    1    -12.68      0.00
   24   10    1     -5.94      0.00
   26   10    1     -1.70      0.00
   28   10    1     -3.77      0.00
   30   10    1     -0.54      0.00
  -25   11    1     -5.42      0.00
  -23   11    1     -7.77      0.00
  -21   11    1     -5.16      0.00
  -19   11    1     -3.66      0.00
  -17   11    1     -7.30      0.00
  -15   11    1     -5.19      0.00
  -13   11    1      2.41      0.00
  -11   11    1     -5.33      0.00
   -9   11    1    -18.02      0.00
   -7   11    1     -6.30      0.00
   -5   11    1      8.20      0.00
   -3   11    1     -6.31      0.00
   -1   11    1    -13.59      0.00
    1   11    1      7.30      0.00
    3   11    1      9.13      0.00
    5   11    1     -5.73      0.00
    7   11    1     -0.31      0.00
    9   11    1      9.27      0.00
   11   11    1      4.30      0.00
   13   11    1     -1.39      0.00
   15   11    1     -0.43      0.00
   17   11    1     -1.73      0.00
   19   11    1     -1.51      0.00
   21   11    1      3.16      0.00
   23   11    1      3.01      0.00
   25   11    1      1.15      0.00
  -16   12    1     -4.56      0.00
  -14   12    1     -7.61      0.00
  -12   12    1     -1.35      0.00
  -10   12    1      2.56      0.00
   -8   12    1     -2.73      0.00
   -6   12    1     -5.81      0.00
   -4   12    1     -1.89      0.00
   -2   12    1      2.21      0.00
    0   12    1      2.43      0.00
    2   12    1      0.54      0.00
    4   12    1      0.07      0.00
    6   12    1      2.84      0.00
    8   12    1      3.62      0.00
   10   12    1     -1.69      0.00
   12   12    1     -2.98      0.00
   14   12    1      1.48      0.00
   16   12    1      2.80      0.00
  -50    0    2     -4.99      0.00
  -48    0    2     -0.86      0.00
  -46    0    2      4.66      0.00
  -44    0    2     -1.20      0.00
  -42    0    2      3.60      0.00
  -40    0    2     24.21      0.00
  -38    0    2     12.69      0.00
  -36    0    2    -12.78      0.00
  -34    0    2      8.94      0.00
  -32    0    2      8.51      0.00
  -30    0    2    -46.78      0.00
  -28    0    2    -31.59      0.00
  -26    0    2     11.28      0.00
  -24    0    2    -37.05      0.00
  -22    0    2    -25.12      0.00
  -20    0    2     76.94      0.00
  -18    0    2     35.02      0.00
  -16    0    2    -20.40      0.00
  -14    0    2    107.02      0.00
  -12    0    2     67.52      0.00
   -8    0    2    -33.37      0.00
   -6    0    2    177.14      0.00
    4    0    2     15.47      0.00
    6    0    2     20.91      0.00
    8    0    2    117.88      0.00
   10    0    2     15.22      0.00
   12    0    2    -95.10      0.00
   14    0    2    -83.66      0.00
   16    0    2    -52.17      0.00
   18    0    2    -55.84      0.00
   20    0    2    -46.54      0.00
   22    0    2    -12.94      0.00
   24    0    2     21.92      0.00
   26    0    2     22.40      0.00
   28    0    2     13.20      0.00
   30    0    2     31.46      0.00
   32    0    2     23.25      0.00
   34    0    2     -3.81      0.00
   36    0    2      8.45      0.00
   38    0    2     18.36      0.00
   40    0    2     -4.17      0.00
   42    0    2     -9.54      0.00
   44    0    2      3.51      0.00
   46    0    2     -1.33      0.00
   48    0    2     -8.88      0.00
   50    0    2     -2.34      0.00
  -51    1    2     -3.13      0.00
  -49    1    2     -4.69      0.00
  -47    1    2     -1.66      0.00
  -45    1    2      5.22      0.00
  -43    1    2      8.40      0.00
  -41    1    2     -3.11      0.00
  -39    1    2     -9.65      0.00
  -37    1    2      4.51      0.00
  -35    1    2     -5.49      0.00
  -33    1    2    -32.84      0.00
  -31    1    2    -11.42      0.00
  -29    1    2      3.41      0.00
  -27    1    2    -38.13      0.00
  -25    1    2    -32.95      0.00
  -23    1    2     14.10      0.00
  -21    1    2    -20.04      0.00
  -19    1    2    -40.75      0.00
  -17    1    2     37.40      0.00
  -15    1    2     24.46      0.00
  -13    1    2    -46.15      0.00
  -11    1    2     52.79      0.00
   -9    1    2    104.12      0.00
   -7    1    2    -86.64      0.00
   -1    1    2      2.13      0.00
    3    1    2   -118.66      0.00
    5    1    2     63.32      0.00
    7    1    2    -12.37      0.00
    9    1    2    -87.50      0.00
   11    1    2     -3.63      0.00
   13    1    2     41.35      0.00
   15    1    2    -23.08      0.00
   17    1    2    -44.30      0.00
   19    1    2     -8.98      0.00
   21    1    2     -6.33      0.00
   23    1    2    -23.72      0.00
   25    1    2     -8.87      0.00
   27    1    2     15.79      0.00
   29    1    2      4.12      0.00
   31    1    2     -2.56      0.00
   33    1    2     18.80      0.00
   35    1    2     14.35      0.00
   37    1    2     -7.97      0.00
   39    1    2     -0.16      0.00
   41    1    2      9.67      0.00
   43    1    2     -5.21      0.00
   45    1    2     -7.12      0.00
   47    1    2      5.44      0.00
   49    1    2      4.09      0.00
  -50    2    2      3.76      0.00
  -48    2    2      6.76      0.00
  -46    2    2     -0.32      0.00
  -44    2    2     -4.58      0.00
  -42    2    2      1.95      0.00
  -40    2    2      2.13      0.00
  -38    2    2    -11.30      0.00
  -36    2    2    -10.03      0.00
  -34    2    2      6.91      0.00
  -32    2    2      1.58      0.00
  -30    2    2     -8.59      0.00
  -28    2    2      7.35      0.00
  -26    2    2     24.61      0.00
  -24    2    2     16.54      0.00
  -22    2    2     -4.69      0.00
  -20    2    2      0.98      0.00
  -18    2    2      9.89      0.00
  -16    2    2    -24.19      0.00
  -14    2    2    -38.64      0.00
  -12    2    2      1.41      0.00
  -10    2    2      1.47      0.00
   -8    2    2    -25.10      0.00
   -6    2    2     48.26      0.00
   -4    2    2     87.84      0.00
   -2    2    2    -27.17      0.00
    0    2    2    -23.29      0.00
    4    2    2     15.62      0.00
    6    2    2   -120.30      0.00
    8    2    2    -12.24      0.00
   10    2    2     65.08      0.00
   12    2    2    -34.09      0.00
   14    2    2    -29.13      0.00
   16    2    2     61.17      0.00
   18    2    2     30.79      0.00
   20    2    2    -16.56      0.00
   22    2    2     15.54      0.00
   24    2    2     11.50      0.00
   26    2    2    -26.46      0.00
   28    2    2     -6.08      0.00
   30    2    2     11.87      0.00
   32    2    2    -10.62      0.00
   34    2    2     -7.39      0.00
   36    2    2     13.32      0.00
   38    2    2      7.83      0.00
   40    2    2     -3.86      0.00
   42    2    2      5.31      0.00
   44    2    2      9.57      0.00
   46    2    2     -2.80      0.00
   48    2    2     -3.87      0.00
  -49    3    2     -5.59      0.00
  -47    3    2    -10.21      0.00
  -45    3    2     -2.29      0.00
  -43    3    2     -5.59      0.00
  -41    3    2    -20.54      0.00
  -39    3    2    -10.55      0.00
  -37    3    2     -0.67      0.00
  -35    3    2    -13.18      0.00
  -33    3    2     -6.00      0.00
  -31    3    2     16.28      0.00
  -29    3    2     19.90      0.00
  -27    3    2     16.68      0.00
  -25    3    2      6.93      0.00
  -23    3    2      2.16      0.00
  -21    3    2     11.32      0.00
  -19    3    2    -22.66      0.00
  -17    3    2    -58.96      0.00
  -15    3    2    -11.97      0.00
  -13    3    2      1.03      0.00
  -11    3    2    -58.55      0.00
   -9    3    2     -7.89      0.00
   -7    3    2     60.29      0.00
   -5    3    2    -36.73      0.00
   -3    3    2    -56.15      0.00
   -1    3    2     60.15      0.00
    1    3    2     -7.15      0.00
    3    3    2   -119.63      0.00
    5    3    2     -6.50      0.00
    7    3    2     50.88      0.00
    9    3    2    -59.35      0.00
   11    3    2    -26.06      0.00
   13    3    2     81.40      0.00
   15    3    2     33.15      0.00
   17    3    2     -2.67      0.00
   19    3    2     50.57      0.00
   21    3    2     26.83      0.00
   23    3    2    -19.80      0.00
   25    3    2      4.00      0.00
   27    3    2     -3.58      0.00
   29    3    2    -35.69      0.00
   31    3    2    -11.88      0.00
   33    3    2      4.93      0.00
   35    3    2    -12.72      0.00
   37    3    2     -7.64      0.00
   39    3    2      7.96      0.00
   41    3    2      0.69      0.00
   43    3    2     -5.93      0.00
   45    3    2      2.26      0.00
   47    3    2      4.12      0.00
  -48    4    2     -0.53      0.00
  -46    4    2      0.10      0.00
  -44    4    2     -6.64      0.00
  -42    4    2      1.86      0.00
  -40    4    2      7.73      0.00
  -38    4    2     -3.71      0.00
  -36    4    2      2.09      0.00
  -34    4    2     18.66      0.00
  -32    4    2     17.04      0.00
  -30    4    2      9.44      0.00
  -28    4    2     14.88      0.00
  -26    4    2     21.78      0.00
  -24    4    2     10.38      0.00
  -22    4    2     -7.29      0.00
  -20    4    2     -6.35      0.00
  -18    4    2      4.09      0.00
  -16    4    2     -6.98      0.00
  -14    4    2    -20.49      0.00
  -12    4    2     -0.87      0.00
  -10    4    2     -2.84      0.00
   -8    4    2    -40.88      0.00
   -6    4    2    -18.47      0.00
   -4    4    2     19.21      0.00
   -2    4    2    -26.49      0.00
    0    4    2    -39.03      0.00
    2    4    2     31.13      0.00
    4    4    2     29.32      0.00
    6    4    2    -23.72      0.00
    8    4    2     13.18      0.00
   10    4    2     52.70      0.00
   12    4    2      8.40      0.00
   14    4    2     -0.18      0.00
   16    4    2     36.25      0.00
   18    4    2     23.79      0.00
   20    4    2      8.42      0.00
   22    4    2     20.50      0.00
   24    4    2      9.17      0.00
   26    4    2     -5.56      0.00
   28    4    2      2.01      0.00
   30    4    2     -0.33      0.00
   32    4    2    -12.86      0.00
   34    4    2     -9.00      0.00
   36    4    2     -0.47      0.00
   38    4    2     -5.68      0.00
   40    4    2     -7.88      0.00
   42    4    2      0.24      0.00
   44    4    2      1.93      0.00
   46    4    2     -1.04      0.00
  -47    5    2     -1.71      0.00
  -45    5    2     -4.58      0.00
  -43    5    2      1.60      0.00
  -41    5    2      3.68      0.00
  -39    5    2      3.70      0.00
  -37    5    2     11.91      0.00
  -35    5    2      9.57      0.00
  -33    5    2     -2.27      0.00
  -31    5    2      3.99      0.00
  -29    5    2      9.50      0.00
  -27    5    2    -10.39      0.00
  -25    5    2    -12.24      0.00
  -23    5    2      4.85      0.00
  -21    5    2    -11.50      0.00
  -19    5    2    -15.80      0.00
  -17    5    2     14.93      0.00
  -15    5    2     -8.63      0.00
  -13    5    2    -45.12      0.00
  -11    5    2     -4.17      0.00
   -9    5    2      2.32      0.00
   -7    5    2    -62.26      0.00
   -5    5    2    -44.54      0.00
   -3    5    2     19.18      0.00
   -1    5    2     -9.50      0.00
    1    5    2    -33.83      0.00
    3    5    2     21.50      0.00
    5    5    2     34.77      0.00
    7    5    2      0.33      0.00
    9    5    2      7.74      0.00
   11    5    2     16.32      0.00
   13    5    2     -3.18      0.00
   15    5    2     -1.45      0.00
   17    5    2      5.94      0.00
   19    5    2     -4.12      0.00
   21    5    2      3.02      0.00
   23    5    2     14.68      0.00
   25    5    2      2.63      0.00
   27    5    2     -1.64      0.00
   29    5    2      3.43      0.00
   31    5    2     -7.60      0.00
   33    5    2    -11.07      0.00
   35    5    2     -2.76      0.00
   37    5    2     -8.76      0.00
   39    5    2    -10.70      0.00
   41    5    2      0.12      0.00
   43    5    2     -1.65      0.00
   45    5    2     -5.59      0.00
  -44    6    2      4.18      0.00
  -42    6    2      0.39      0.00
  -40    6    2      2.75      0.00
  -38    6    2     10.10      0.00
  -36    6    2      4.10      0.00
  -34    6    2      1.05      0.00
  -32    6    2      2.97      0.00
  -30    6    2     -6.83      0.00
  -28    6    2     -7.05      0.00
  -26    6    2     -0.60      0.00
  -24    6    2     -7.92      0.00
  -22    6    2      2.32      0.00
  -20    6    2     18.43      0.00
  -18    6    2     -8.17      0.00
  -16    6    2    -11.04      0.00
  -14    6    2     34.97      0.00
  -12    6    2      4.95      0.00
  -10    6    2    -49.48      0.00
   -8    6    2     11.56      0.00
   -6    6    2     41.54      0.00
   -4    6    2    -40.50      0.00
   -2    6    2    -31.37      0.00
    0    6    2     48.70      0.00
    2    6    2     13.72      0.00
    4    6    2    -30.03      0.00
    6    6    2     18.69      0.00
    8    6    2     24.81      0.00
   10    6    2    -12.35      0.00
   12    6    2      2.55      0.00
   14    6    2      8.96      0.00
   16    6    2    -14.90      0.00
   18    6    2     -4.09      0.00
   20    6    2      8.03      0.00
   22    6    2     -6.80      0.00
   24    6    2     -1.66      0.00
   26    6    2     10.12      0.00
   28    6    2     -0.71      0.00
   30    6    2     -2.32      0.00
   32    6    2      7.30      0.00
   34    6    2     -1.66      0.00
   36    6    2     -9.55      0.00
   38    6    2     -1.39      0.00
   40    6    2     -4.18      0.00
   42    6    2     -9.10      0.00
   44    6    2     -0.68      0.00
  -43    7    2     -2.26      0.00
  -41    7    2      2.94      0.00
  -39    7    2      1.51      0.00
  -37    7    2     -6.97      0.00
  -35    7    2      0.05      0.00
  -33    7    2      2.71      0.00
  -31    7    2     -7.91      0.00
  -29    7    2    -10.09      0.00
  -27    7    2     -1.66      0.00
  -25    7    2      0.90      0.00
  -23    7    2    -10.61      0.00
  -21    7    2    -12.82      0.00
  -19    7    2      4.40      0.00
  -17    7    2      5.11      0.00
  -15    7    2    -14.28      0.00
  -13    7    2     -3.74      0.00
  -11    7    2     25.70      0.00
   -9    7    2      9.34      0.00
   -7    7    2    -17.41      0.00
   -5    7    2     10.67      0.00
   -3    7    2     29.53      0.00
   -1    7    2     -5.11      0.00
    1    7    2    -14.77      0.00
    3    7    2      8.82      0.00
    5    7    2      1.61      0.00
    7    7    2    -12.79      0.00
    9    7    2     -5.05      0.00
   11    7    2     -6.15      0.00
   13    7    2    -12.15      0.00
   15    7    2     -3.69      0.00
   17    7    2     -2.20      0.00
   19    7    2     -9.33      0.00
   21    7    2     -3.12      0.00
   23    7    2      2.38      0.00
   25    7    2     -1.68      0.00
   27    7    2      0.62      0.00
   29    7    2      4.23      0.00
   31    7    2      1.48      0.00
   33    7    2     -0.30      0.00
   35    7    2      1.92      0.00
   37    7    2      3.40      0.00
   39    7    2      2.97      0.00
   41    7    2      3.48      0.00
  -40    8    2     -7.45      0.00
  -38    8    2     -2.98      0.00
  -36    8    2     -1.60      0.00
  -34    8    2     -8.84      0.00
  -32    8    2     -4.07      0.00
  -30    8    2     10.61      0.00
  -28    8    2      3.80      0.00
  -26    8    2    -11.94      0.00
  -24    8    2      1.04      0.00
  -22    8    2      6.96      0.00
  -20    8    2    -15.06      0.00
  -18    8    2     -6.52      0.00
  -16    8    2     18.55      0.00
  -14    8    2      3.72      0.00
  -12    8    2     -4.48      0.00
  -10    8    2     22.06      0.00
   -8    8    2     21.59      0.00
   -6    8    2      2.29      0.00
   -4    8    2     12.76      0.00
   -2    8    2     15.82      0.00
    0    8    2     -5.71      0.00
    2    8    2     -5.38      0.00
    4    8    2      3.86      0.00
    6    8    2    -11.61      0.00
    8    8    2    -18.43      0.00
   10    8    2     -4.14      0.00
   12    8    2     -3.55      0.00
   14    8    2    -12.08      0.00
   16    8    2     -6.85      0.00
   18    8    2      1.16      0.00
   20    8    2     -1.33      0.00
   22    8    2     -3.62      0.00
   24    8    2     -0.42      0.00
   26    8    2      1.04      0.00
   28    8    2      1.81      0.00
   30    8    2      0.00      0.00
   32    8    2     -1.36      0.00
   34    8    2      4.00      0.00
   36    8    2      5.07      0.00
   38    8    2      2.39      0.00
  -35    9    2     -1.51      0.00
  -33    9    2      4.99      0.00
  -31    9    2     -3.00      0.00
  -29    9    2     -9.49      0.00
  -27    9    2      5.28      0.00
  -25    9    2      2.57      0.00
  -23    9    2    -12.97      0.00
  -21    9    2      2.30      0.00
  -19    9    2     10.35      0.00
  -17    9    2    -13.40      0.00
  -15    9    2     -7.11      0.00
  -13    9    2     20.62      0.00
  -11    9    2      2.95      0.00
   -9    9    2    -10.09      0.00
   -7    9    2     22.97      0.00
   -5    9    2     18.12      0.00
   -3    9    2    -15.71      0.00
   -1    9    2      4.18      0.00
    1    9    2     20.71      0.00
    3    9    2    -11.09      0.00
    5    9    2    -15.91      0.00
    7    9    2      7.47      0.00
    9    9    2     -1.24      0.00
   11    9    2    -18.88      0.00
   13    9    2     -8.44      0.00
   15    9    2      3.94      0.00
   17    9    2     -3.50      0.00
   19    9    2     -8.18      0.00
   21    9    2     -0.46      0.00
   23    9    2      1.83      0.00
   25    9    2     -2.50      0.00
   27    9    2     -5.83      0.00
   29    9    2     -2.38      0.00
   31    9    2      5.85      0.00
   33    9    2      3.36      0.00
   35    9    2     -2.05      0.00
  -32   10    2     -4.30      0.00
  -30   10    2      1.65      0.00
  -28   10    2     -2.93      0.00
  -26   10    2     -5.67      0.00
  -24   10    2      5.36      0.00
  -22   10    2      5.60      0.00
  -20   10    2     -4.48      0.00
  -18   10    2     -0.22      0.00
  -16   10    2     10.92      0.00
  -14   10    2      1.43      0.00
  -12   10    2     -7.04      0.00
  -10   10    2      8.24      0.00
   -8   10    2      7.11      0.00
   -6   10    2    -11.03      0.00
   -4   10    2     -0.98      0.00
   -2   10    2     10.96      0.00
    0   10    2     -7.28      0.00
    2   10    2    -12.73      0.00
    4   10    2      5.20      0.00
    6   10    2      2.13      0.00
    8   10    2    -14.27      0.00
   10   10    2     -5.12      0.00
   12   10    2     10.42      0.00
   14   10    2     -0.33      0.00
   16   10    2     -9.64      0.00
   18   10    2      2.84      0.00
   20   10    2      6.23      0.00
   22   10    2     -4.95      0.00
   24   10    2     -5.67      0.00
   26   10    2      3.08      0.00
   28   10    2      3.94      0.00
   30   10    2     -2.96      0.00
  -25   11    2     -1.73      0.00
  -23   11    2     -1.72      0.00
  -21   11    2      0.49      0.00
  -19   11    2      6.33      0.00
  -17   11    2      4.18      0.00
  -15   11    2     -7.38      0.00
  -13   11    2     -5.37      0.00
  -11   11    2      2.53      0.00
   -9   11    2     -4.96      0.00
   -7   11    2     -8.90      0.00
   -5   11    2      4.71      0.00
   -3   11    2      3.69      0.00
   -1   11    2     -9.30      0.00
    1   11    2      2.09      0.00
    3   11    2     10.23      0.00
    5   11    2     -7.18      0.00
    7   11    2     -6.57      0.00
    9   11    2     10.07      0.00
   11   11    2      2.16      0.00
   13   11    2     -6.49      0.00
   15   11    2      5.22      0.00
   17   11    2      5.66      0.00
   19   11    2     -5.90      0.00
   21   11    2     -4.59      0.00
   23   11    2      2.68      0.00
  -16   12    2      1.36      0.00
  -14   12    2      7.32      0.00
  -12   12    2      0.66      0.00
  -10   12    2     -4.25      0.00
   -8   12    2      3.21      0.00
   -6   12    2      1.39      0.00
   -4   12    2     -7.98      0.00
   -2   12    2      0.00      0.00
    0   12    2      5.91      0.00
    2   12    2     -3.18      0.00
    4   12    2      0.03      0.00
    6   12    2     11.21      0.00
    8   12    2      4.88      0.00
   10   12    2     -1.91      0.00
   12   12    2      5.45      0.00
   14   12    2      4.97      0.00
  -51    1    3     -3.95      0.00
  -49    1    3     -3.78      0.00
  -47    1    3      2.94      0.00
  -45    1    3      1.81      0.00
  -43    1    3      0.06      0.00
  -41    1    3      9.33      0.00
  -39    1    3     11.60      0.00
  -37    1    3      3.92      0.00
  -35    1    3      1.46      0.00
  -33    1    3     -6.32      0.00
  -31    1    3    -17.63      0.00
  -29    1    3    -10.22      0.00
  -27    1    3    -15.21      0.00
  -25    1    3    -25.48      0.00
  -23    1    3     17.98      0.00
  -21    1    3     32.47      0.00
  -19    1    3    -13.19      0.00
  -17    1    3     28.40      0.00
  -15    1    3     75.59      0.00
  -13    1    3    -41.95      0.00
  -11    1    3    -94.07      0.00
   -9    1    3     32.27      0.00
   -7    1    3    -21.70      0.00
   -3    1    3     16.18      0.00
    1    1    3     44.52      0.00
    3    1    3     69.63      0.00
    5    1    3    183.11      0.00
    7    1    3     81.54      0.00
    9    1    3     -3.56      0.00
   11    1    3     31.97      0.00
   13    1    3     -7.47      0.00
   15    1    3    -62.63      0.00
   17    1    3    -25.84      0.00
   19    1    3     -7.95      0.00
   21    1    3    -29.32      0.00
   23    1    3     -2.88      0.00
   25    1    3     17.94      0.00
   27    1    3     -3.66      0.00
   29    1    3     -0.44      0.00
   31    1    3      9.59      0.00
   33    1    3     -3.87      0.00
   35    1    3     -2.47      0.00
   37    1    3      7.16      0.00
   39    1    3      3.64      0.00
   41    1    3      1.55      0.00
   43    1    3      3.24      0.00
   45    1    3      1.31      0.00
   47    1    3     -1.22      0.00
   49    1    3     -1.56      0.00
  -50    2    3     -1.66      0.00
  -48    2    3     -0.19      0.00
  -46    2    3     -0.33      0.00
  -44    2    3      9.69      0.00
  -42    2    3     16.51      0.00
  -40    2    3      5.91      0.00
  -38    2    3     -1.40      0.00
  -36    2    3     -0.22      0.00
  -34    2    3     -4.20      0.00
  -32    2    3    -12.85      0.00
  -30    2    3    -23.57      0.00
  -28    2    3    -20.87      0.00
  -26    2    3      0.41      0.00
  -24    2    3    -13.39      0.00
  -22    2    3    -34.37      0.00
  -20    2    3     17.81      0.00
  -18    2    3     21.63      0.00
  -16    2    3    -68.92      0.00
  -14    2    3    -35.44      0.00
  -12    2    3     53.90      0.00
  -10    2    3    -52.38      0.00
   -8    2    3   -103.95      0.00
   -6    2    3     85.63      0.00
   -2    2    3    -46.42      0.00
    0    2    3     48.28      0.00
    4    2    3     21.67      0.00
    6    2    3    -23.18      0.00
    8    2    3     53.85      0.00
   10    2    3      0.47      0.00
   12    2    3    -65.36      0.00
   14    2    3    -16.40      0.00
   16    2    3    -13.12      0.00
   18    2    3    -56.42      0.00
   20    2    3    -22.93      0.00
   22    2    3      4.05      0.00
   24    2    3    -22.44      0.00
   26    2    3    -12.46      0.00
   28    2    3      8.67      0.00
   30    2    3     -5.67      0.00
   32    2    3     -6.31      0.00
   34    2    3      6.50      0.00
   36    2    3      2.84      0.00
   38    2    3      0.44      0.00
   40    2    3      3.89      0.00
   42    2    3      5.16      0.00
   44    2    3      7.53      0.00
   46    2    3      6.63      0.00
   48    2    3      1.38      0.00
  -49    3    3      7.25      0.00
  -47    3    3     10.08      0.00
  -45    3    3     11.00      0.00
  -43    3    3      3.18      0.00
  -41    3    3     -2.23      0.00
  -39    3    3      7.37      0.00
  -37    3    3      9.22      0.00
  -35    3    3     -9.27      0.00
  -33    3    3     -9.06      0.00
  -31    3    3     13.30      0.00
  -29    3    3      1.45      0.00
  -27    3    3    -21.51      0.00
  -25    3    3     -0.64      0.00
  -23    3    3      6.81      0.00
  -21    3    3    -34.19      0.00
  -19    3    3    -34.86      0.00
  -17    3    3     11.25      0.00
  -15    3    3     -1.41      0.00
  -11    3    3     14.37      0.00
   -9    3    3     55.38      0.00
   -7    3    3     -2.00      0.00
   -5    3    3    -15.57      0.00
   -3    3    3     50.48      0.00
   -1    3    3     34.57      0.00
    1    3    3    -22.02      0.00
    3    3    3      9.83      0.00
    5    3    3     46.08      0.00
    7    3    3     12.05      0.00
    9    3    3     -4.09      0.00
   11    3    3     26.97      0.00
   13    3    3     15.55      0.00
   15    3    3    -24.67      0.00
   17    3    3    -16.03      0.00
   19    3    3     -3.87      0.00
   21    3    3    -27.39      0.00
   23    3    3    -30.29      0.00
   25    3    3     -3.54      0.00
   27    3    3     -0.21      0.00
   29    3    3    -12.33      0.00
   31    3    3     -0.54      0.00
   33    3    3      9.25      0.00
   35    3    3     -1.67      0.00
   37    3    3     -1.99      0.00
   39    3    3      9.59      0.00
   41    3    3      7.96      0.00
   43    3    3     -2.44      0.00
   45    3    3     -2.03      0.00
   47    3    3      3.60      0.00
  -48    4    3     -7.21      0.00
  -46    4    3     -2.91      0.00
  -44    4    3     -6.67      0.00
  -42    4    3     -6.98      0.00
  -40    4    3     -4.87      0.00
  -38    4    3    -19.90      0.00
  -36    4    3    -13.15      0.00
  -34    4    3     12.01      0.00
  -32    4    3     -6.09      0.00
  -30    4    3    -13.88      0.00
  -28    4    3     21.97      0.00
  -26    4    3      2.02      0.00
  -24    4    3    -37.72      0.00
  -22    4    3     -0.19      0.00
  -20    4    3      3.92      0.00
  -18    4    3    -55.75      0.00
  -16    4    3    -19.02      0.00
  -14    4    3     44.60      0.00
  -12    4    3     -2.39      0.00
  -10    4    3     -4.34      0.00
   -8    4    3     78.25      0.00
   -6    4    3     52.06      0.00
   -4    4    3    -22.79      0.00
   -2    4    3     10.70      0.00
    0    4    3     30.74      0.00
    2    4    3    -32.11      0.00
    4    4    3    -42.84      0.00
    6    4    3     -3.96      0.00
    8    4    3     -1.03      0.00
   10    4    3     -7.29      0.00
   12    4    3      2.25      0.00
   14    4    3     16.82      0.00
   16    4    3     27.35      0.00
   18    4    3      7.38      0.00
   20    4    3    -14.69      0.00
   22    4    3      4.37      0.00
   24    4    3      3.82      0.00
   26    4    3    -27.05      0.00
   28    4    3     -9.62      0.00
   30    4    3     17.32      0.00
   32    4    3     -1.79      0.00
   34    4    3     -5.03      0.00
   36    4    3     18.40      0.00
   38    4    3      9.24      0.00
   40    4    3    -10.61      0.00
   42    4    3      0.47      0.00
   44    4    3      5.41      0.00
   46    4    3     -8.66      0.00
  -47    5    3      0.01      0.00
  -45    5    3     -2.76      0.00
  -43    5    3      0.94      0.00
  -41    5    3     -7.75      0.00
  -39    5    3     -7.84      0.00
  -37    5    3      6.36      0.00
  -35    5    3     -5.68      0.00
  -33    5    3     -8.91      0.00
  -31    5    3     17.35      0.00
  -29    5    3      8.39      0.00
  -27    5    3     -4.81      0.00
  -25    5    3     24.76      0.00
  -23    5    3     17.81      0.00
  -21    5    3    -19.76      0.00
  -19    5    3     10.30      0.00
  -17    5    3     36.27      0.00
  -15    5    3    -16.20      0.00
  -13    5    3    -12.05      0.00
  -11    5    3     47.10      0.00
   -9    5    3      2.52      0.00
   -7    5    3    -48.21      0.00
   -5    5    3     11.62      0.00
   -3    5    3     24.56      0.00
   -1    5    3    -46.26      0.00
    1    5    3    -39.55      0.00
    3    5    3     16.81      0.00
    5    5    3      1.71      0.00
    7    5    3    -29.11      0.00
    9    5    3     -3.83      0.00
   11    5    3     29.57      0.00
   13    5    3     27.28      0.00
   15    5    3      9.95      0.00
   17    5    3     18.67      0.00
   19    5    3     39.52      0.00
   21    5    3     16.08      0.00
   23    5    3    -11.92      0.00
   25    5    3      8.06      0.00
   27    5    3     11.56      0.00
   29    5    3    -15.09      0.00
   31    5    3     -9.27      0.00
   33    5    3     11.07      0.00
   35    5    3      1.98      0.00
   37    5    3     -6.89      0.00
   39    5    3      9.26      0.00
   41    5    3      9.99      0.00
   43    5    3     -5.45      0.00
   45    5    3      0.03      0.00
  -46    6    3     -0.62      0.00
  -44    6    3      0.12      0.00
  -42    6    3      1.59      0.00
  -40    6    3      2.18      0.00
  -38    6    3     -5.16      0.00
  -36    6    3    -11.26      0.00
  -34    6    3     -0.49      0.00
  -32    6    3      1.54      0.00
  -30    6    3     -7.30      0.00
  -28    6    3      2.85      0.00
  -26    6    3      8.88      0.00
  -24    6    3     -3.45      0.00
  -22    6    3      2.91      0.00
  -20    6    3     22.33      0.00
  -18    6    3      7.63      0.00
  -16    6    3     -9.75      0.00
  -14    6    3     18.06      0.00
  -12    6    3     16.54      0.00
  -10    6    3    -31.56      0.00
   -8    6    3    -16.77      0.00
   -6    6    3     20.00      0.00
   -4    6    3    -27.56      0.00
   -2    6    3    -55.56      0.00
    0    6    3      6.37      0.00
    2    6    3     12.77      0.00
    4    6    3    -48.97      0.00
    6    6    3    -25.19      0.00
    8    6    3     31.27      0.00
   10    6    3     -5.73      0.00
   12    6    3    -35.81      0.00
   14    6    3     11.98      0.00
   16    6    3     26.54      0.00
   18    6    3     -6.31      0.00
   20    6    3      5.63      0.00
   22    6    3     32.76      0.00
   24    6    3     10.73      0.00
   26    6    3     -7.29      0.00
   28    6    3      5.88      0.00
   30    6    3      2.13      0.00
   32    6    3    -10.82      0.00
   34    6    3     -7.57      0.00
   36    6    3     -3.77      0.00
   38    6    3     -7.81      0.00
   40    6    3     -7.78      0.00
   42    6    3     -0.75      0.00
  -43    7    3     -0.91      0.00
  -41    7    3     -0.61      0.00
  -39    7    3      4.69      0.00
  -37    7    3      8.68      0.00
  -35    7    3      7.65      0.00
  -33    7    3      1.04      0.00
  -31    7    3      3.55      0.00
  -29    7    3      8.98      0.00
  -27    7    3     -1.01      0.00
  -25    7    3      0.68      0.00
  -23    7    3     23.58      0.00
  -21    7    3     16.23      0.00
  -19    7    3     -6.87      0.00
  -17    7    3     18.62      0.00
  -15    7    3     25.93      0.00
  -13    7    3    -30.32      0.00
  -11    7    3    -24.90      0.00
   -9    7    3     24.35      0.00
   -7    7    3    -25.51      0.00
   -5    7    3    -62.30      0.00
   -3    7    3     14.72      0.00
   -1    7    3     21.63      0.00
    1    7    3    -51.03      0.00
    3    7    3    -13.20      0.00
    5    7    3     44.51      0.00
    7    7    3    -14.66      0.00
    9    7    3    -38.95      0.00
   11    7    3     20.17      0.00
   13    7    3     11.33      0.00
   15    7    3    -27.64      0.00
   17    7    3      3.76      0.00
   19    7    3     24.97      0.00
   21    7    3     -1.22      0.00
   23    7    3      0.20      0.00
   25    7    3     18.13      0.00
   27    7    3      4.10      0.00
   29    7    3     -7.99      0.00
   31    7    3     -0.81      0.00
   33    7    3     -1.57      0.00
   35    7    3     -3.49      0.00
   37    7    3      2.64      0.00
   39    7    3      4.89      0.00
  -40    8    3      5.72      0.00
  -38    8    3      4.05      0.00
  -36    8    3      3.32      0.00
  -34    8    3      2.06      0.00
  -32    8    3     -1.73      0.00
  -30    8    3     -7.34      0.00
  -28    8    3     -1.64      0.00
  -26    8    3      6.60      0.00
  -24    8    3     -5.07      0.00
  -22    8    3     -8.36      0.00
  -20    8    3     13.52      0.00
  -18    8    3      8.75      0.00
  -16    8    3    -16.11      0.00
  -14    8    3      3.60      0.00
  -12    8    3     22.56      0.00
  -10    8    3    -18.98      0.00
   -8    8    3    -27.44      0.00
   -6    8    3     22.79      0.00
   -4    8    3      3.32      0.00
   -2    8    3    -41.83      0.00
    0    8    3      2.59      0.00
    2    8    3     28.23      0.00
    4    8    3    -22.65      0.00
    6    8    3    -22.09      0.00
    8    8    3     23.79      0.00
   10    8    3      6.75      0.00
   12    8    3    -19.52      0.00
   14    8    3      5.95      0.00
   16    8    3     11.04      0.00
   18    8    3    -10.75      0.00
   20    8    3     -3.06      0.00
   22    8    3      8.87      0.00
   24    8    3     -2.74      0.00
   26    8    3     -7.06      0.00
   28    8    3      1.37      0.00
   30    8    3      0.65      0.00
   32    8    3     -3.47      0.00
   34    8    3     -2.73      0.00
   36    8    3     -1.18      0.00
  -37    9    3     -9.38      0.00
  -35    9    3     -4.58      0.00
  -33    9    3     -0.69      0.00
  -31    9    3      3.32      0.00
  -29    9    3      1.58      0.00
  -27    9    3     -5.09      0.00
  -25    9    3     -0.80      0.00
  -23    9    3     -0.08      0.00
  -21    9    3     -9.39      0.00
  -19    9    3     -3.18      0.00
  -17    9    3      4.43      0.00
  -15    9    3     -6.65      0.00
  -13    9    3     -9.13      0.00
  -11    9    3      3.38      0.00
   -9    9    3      4.14      0.00
   -7    9    3     -7.92      0.00
   -5    9    3     -0.44      0.00
   -3    9    3     19.37      0.00
   -1    9    3     10.27      0.00
    1    9    3     -3.01      0.00
    3    9    3     10.40      0.00
    5    9    3     19.30      0.00
    7    9    3      4.61      0.00
    9    9    3     -6.49      0.00
   11    9    3      0.66      0.00
   13    9    3      1.32      0.00
   15    9    3     -4.57      0.00
   17    9    3     -2.16      0.00
   19    9    3     -2.12      0.00
   21    9    3     -5.36      0.00
   23    9    3     -4.95      0.00
   25    9    3     -3.10      0.00
   27    9    3     -4.89      0.00
   29    9    3    -10.08      0.00
   31    9    3    -10.77      0.00
   33    9    3     -5.20      0.00
  -32   10    3     -6.76      0.00
  -30   10    3     -5.72      0.00
  -28   10    3     -2.50      0.00
  -26   10    3     -8.25      0.00
  -24   10    3     -7.93      0.00
  -22   10    3     -0.09      0.00
  -20   10    3     -9.71      0.00
  -18   10    3    -17.06      0.00
  -16   10    3      2.44      0.00
  -14   10    3      6.46      0.00
  -12   10    3    -12.64      0.00
  -10   10    3     -0.06      0.00
   -8   10    3     23.76      0.00
   -6   10    3      6.77      0.00
   -4   10    3     -9.76      0.00
   -2   10    3      9.75      0.00
    0   10    3     12.45      0.00
    2   10    3     -6.07      0.00
    4   10    3     -0.70      0.00
    6   10    3      7.07      0.00
    8   10    3      1.70      0.00
   10   10    3      1.64      0.00
   12   10    3      2.50      0.00
   14   10    3     -3.17      0.00
   16   10    3     -6.92      0.00
   18   10    3     -2.46      0.00
   20   10    3     -3.02      0.00
   22   10    3     -9.02      0.00
   24   10    3    -10.01      0.00
   26   10    3    -10.30      0.00
   28   10    3     -6.75      0.00
  -25   11    3     -1.70      0.00
  -23   11    3    -11.56      0.00
  -21   11    3     -7.77      0.00
  -19   11    3      1.12      0.00
  -17   11    3     -4.59      0.00
  -15   11    3     -9.44      0.00
  -13   11    3      4.25      0.00
  -11   11    3      7.89      0.00
   -9   11    3    -12.32      0.00
   -7   11    3    -13.45      0.00
   -5   11    3      6.32      0.00
   -3   11    3      1.75      0.00
   -1   11    3    -12.10      0.00
    1   11    3     -1.67      0.00
    3   11    3      4.47      0.00
    5   11    3     -5.25      0.00
    7   11    3     -5.51      0.00
    9   11    3     -0.62      0.00
   11   11    3     -2.77      0.00
   13   11    3     -3.98      0.00
   15   11    3      0.49      0.00
   17   11    3     -1.23      0.00
   19   11    3     -5.88      0.00
   21   11    3     -2.48      0.00
   23   11    3     -0.22      0.00
  -16   12    3      0.87      0.00
  -14   12    3     -4.39      0.00
  -12   12    3     -5.56      0.00
  -10   12    3      0.64      0.00
   -8   12    3      4.80      0.00
   -6   12    3     -0.52      0.00
   -4   12    3     -5.59      0.00
   -2   12    3     -1.04      0.00
    0   12    3      3.47      0.00
    2   12    3     -0.23      0.00
    4   12    3     -4.30      0.00
    6   12    3     -3.68      0.00
    8   12    3     -2.53      0.00
   10   12    3     -4.21      0.00
   12   12    3     -4.43      0.00
   14   12    3     -2.68      0.00
  -52    0    4     -0.15      0.00
  -50    0    4     -2.99      0.00
  -48    0    4     -7.94      0.00
  -46    0    4      2.38      0.00
  -44    0    4     -0.75      0.00
  -42    0    4    -20.29      0.00
  -40    0    4     -0.49      0.00
  -38    0    4     20.04      0.00
  -36    0    4     -7.74      0.00
  -34    0    4     -1.99      0.00
  -32    0    4     35.33      0.00
  -30    0    4     11.69      0.00
  -28    0    4    -10.76      0.00
  -26    0    4     13.67      0.00
  -24    0    4     -4.19      0.00
  -22    0    4    -29.32      0.00
  -20    0    4     11.99      0.00
  -18    0    4     16.68      0.00
  -16    0    4     -9.12      0.00
  -14    0    4     65.19      0.00
  -12    0    4     98.73      0.00
   -8    0    4    -13.69      0.00
   -4    0    4     -1.99      0.00
   -2    0    4   -136.66      0.00
    0    0    4   -114.58      0.00
    2    0    4    -43.41      0.00
    4    0    4    -12.06      0.00
    6    0    4    -40.01      0.00
    8    0    4    -78.36      0.00
   10    0    4     -1.79      0.00
   12    0    4     49.54      0.00
   14    0    4    -37.83      0.00
   18    0    4     16.09      0.00
   20    0    4      7.11      0.00
   22    0    4    -45.90      0.00
   24    0    4     -1.75      0.00
   26    0    4     31.04      0.00
   28    0    4     -6.01      0.00
   30    0    4      9.44      0.00
   32    0    4     36.95      0.00
   34    0    4      4.58      0.00
   36    0    4     -6.90      0.00
   38    0    4     13.28      0.00
   40    0    4      0.06      0.00
   42    0    4    -19.71      0.00
   44    0    4    -10.84      0.00
   46    0    4     -5.72      0.00
   48    0    4     -8.25      0.00
  -51    1    4      2.08      0.00
  -49    1    4      3.18      0.00
  -47    1    4     -0.46      0.00
  -45    1    4     -9.46      0.00
  -43    1    4     -0.14      0.00
  -41    1    4      3.73      0.00
  -39    1    4    -18.59      0.00
  -37    1    4    -11.54      0.00
  -35    1    4     13.63      0.00
  -33    1    4     -6.35      0.00
  -31    1    4    -19.39      0.00
  -29    1    4     10.53      0.00
  -27    1    4     10.41      0.00
  -25    1    4    -16.71      0.00
  -23    1    4     -3.10      0.00
  -21    1    4     12.24      0.00
  -19    1    4     -8.05      0.00
  -17    1    4      4.42      0.00
  -15    1    4     32.49      0.00
  -13    1    4     17.92      0.00
  -11    1    4     33.49      0.00
   -9    1    4     88.16      0.00
   -7    1    4     58.64      0.00
   -5    1    4    -33.64      0.00
   -3    1    4    -35.42      0.00
   -1    1    4     10.80      0.00
    1    1    4    -50.81      0.00
    5    1    4   -120.51      0.00
    7    1    4      0.36      0.00
    9    1    4     -4.00      0.00
   11    1    4    -66.23      0.00
   13    1    4     -0.94      0.00
   15    1    4     67.19      0.00
   17    1    4     11.83      0.00
   19    1    4    -25.72      0.00
   21    1    4     21.06      0.00
   23    1    4     25.27      0.00
   25    1    4    -12.41      0.00
   27    1    4      8.36      0.00
   29    1    4     26.91      0.00
   31    1    4      0.04      0.00
   33    1    4      1.44      0.00
   35    1    4     18.35      0.00
   37    1    4      1.83      0.00
   39    1    4    -11.20      0.00
   41    1    4     -0.21      0.00
   43    1    4     -1.70      0.00
   45    1    4    -11.03      0.00
   47    1    4     -6.29      0.00
  -50    2    4     -0.69      0.00
  -48    2    4      1.41      0.00
  -46    2    4      3.33      0.00
  -44    2    4      3.26      0.00
  -42    2    4      0.03      0.00
  -40    2    4      4.17      0.00
  -38    2    4     10.87      0.00
  -36    2    4     -0.79      0.00
  -34    2    4    -12.07      0.00
  -32    2    4      4.59      0.00
  -30    2    4      9.96      0.00
  -28    2    4    -20.95      0.00
  -26    2    4     -9.41      0.00
  -24    2    4     46.77      0.00
  -22    2    4     24.92      0.00
  -20    2    4    -11.38      0.00
  -18    2    4     52.99      0.00
  -16    2    4     57.21      0.00
  -14    2    4    -40.73      0.00
  -12    2    4    -20.00      0.00
  -10    2    4     38.99      0.00
   -8    2    4    -62.92      0.00
   -6    2    4    -79.28      0.00
   -4    2    4     83.50      0.00
   -2    2    4     58.34      0.00
    0    2    4    -64.94      0.00
    2    2    4     55.43      0.00
    4    2    4    143.08      0.00
    6    2    4    -15.31      0.00
    8    2    4    -71.82      0.00
   10    2    4     34.68      0.00
   12    2    4     16.26      0.00
   14    2    4    -59.96      0.00
   16    2    4    -16.50      0.00
   18    2    4     33.77      0.00
   20    2    4     11.35      0.00
   22    2    4      2.14      0.00
   24    2    4     17.52      0.00
   26    2    4      8.32      0.00
   28    2    4     -3.76      0.00
   30    2    4      0.83      0.00
   32    2    4      1.47      0.00
   34    2    4     -3.37      0.00
   36    2    4     -4.34      0.00
   38    2    4      1.16      0.00
   40    2    4      3.24      0.00
   42    2    4     -0.37      0.00
   44    2    4      1.83      0.00
   46    2    4      4.33      0.00
  -49    3    4      0.36      0.00
  -47    3    4     -2.41      0.00
  -45    3    4      2.89      0.00
  -43    3    4      8.17      0.00
  -41    3    4      3.44      0.00
  -39    3    4      0.88      0.00
  -37    3    4     -0.37      0.00
  -35    3    4      1.88      0.00
  -33    3    4     -0.99      0.00
  -31    3    4    -20.30      0.00
  -29    3    4     -4.52      0.00
  -27    3    4     32.55      0.00
  -25    3    4     -0.50      0.00
  -23    3    4    -21.65      0.00
  -21    3    4     48.61      0.00
  -19    3    4     31.75      0.00
  -17    3    4    -68.28      0.00
  -15    3    4    -17.70      0.00
  -13    3    4     33.01      0.00
  -11    3    4    -92.76      0.00
   -9    3    4    -84.99      0.00
   -7    3    4     70.80      0.00
   -5    3    4      3.16      0.00
   -3    3    4    -86.17      0.00
   -1    3    4     80.40      0.00
    1    3    4    128.54      0.00
    3    3    4    -37.20      0.00
    5    3    4    -17.60      0.00
    7    3    4     95.83      0.00
    9    3    4     10.96      0.00
   11    3    4    -60.25      0.00
   13    3    4     14.37      0.00
   15    3    4     23.93      0.00
   17    3    4    -19.77      0.00
   19    3    4      1.33      0.00
   21    3    4     13.64      0.00
   23    3    4     -2.97      0.00
   25    3    4      2.65      0.00
   27    3    4      0.26      0.00
   29    3    4    -15.00      0.00
   31    3    4    -10.64      0.00
   33    3    4     -6.28      0.00
   35    3    4     -9.02      0.00
   37    3    4     -2.70      0.00
   39    3    4     -0.07      0.00
   41    3    4     -0.12      0.00
   43    3    4      6.22      0.00
   45    3    4      6.18      0.00
   47    3    4      1.45      0.00
  -48    4    4     -2.12      0.00
  -46    4    4      3.43      0.00
  -44    4    4      0.08      0.00
  -42    4    4      2.99      0.00
  -40    4    4     11.73      0.00
  -38    4    4      6.50      0.00
  -36    4    4      0.92      0.00
  -34    4    4      4.55      0.00
  -32    4    4     15.06      0.00
  -30    4    4     14.62      0.00
  -28    4    4     -3.91      0.00
  -26    4    4      1.65      0.00
  -24    4    4     19.24      0.00
  -22    4    4     -7.89      0.00
  -20    4    4    -34.83      0.00
  -18    4    4     -6.54      0.00
  -16    4    4     -4.07      0.00
  -14    4    4    -49.87      0.00
  -12    4    4    -23.88      0.00
  -10    4    4     23.22      0.00
   -8    4    4    -30.56      0.00
   -6    4    4    -42.16      0.00
   -4    4    4     48.92      0.00
   -2    4    4     41.79      0.00
    0    4    4    -31.27      0.00
    2    4    4     20.50      0.00
    4    4    4     83.75      0.00
    6    4    4     22.13      0.00
    8    4    4    -11.08      0.00
   10    4    4     38.74      0.00
   12    4    4     28.16      0.00
   14    4    4    -17.88      0.00
   16    4    4    -13.30      0.00
   18    4    4     -7.48      0.00
   20    4    4    -16.84      0.00
   22    4    4    -14.85      0.00
   24    4    4    -12.03      0.00
   26    4    4    -11.07      0.00
   28    4    4     -6.51      0.00
   30    4    4     -3.32      0.00
   32    4    4     -5.41      0.00
   34    4    4     -6.37      0.00
   36    4    4     -3.98      0.00
   38    4    4     -2.89      0.00
   40    4    4     -2.24      0.00
   42    4    4     -3.92      0.00
   44    4    4     -3.23      0.00
  -47    5    4      1.29      0.00
  -45    5    4     -5.70      0.00
  -43    5    4     -1.15      0.00
  -41    5    4     -0.92      0.00
  -39    5    4     -4.05      0.00
  -37    5    4      8.48      0.00
  -35    5    4     11.16      0.00
  -33    5    4     -0.87      0.00
  -31    5    4      4.19      0.00
  -29    5    4     11.67      0.00
  -27    5    4     -6.32      0.00
  -25    5    4    -14.04      0.00
  -23    5    4     -4.69      0.00
  -21    5    4    -25.25      0.00
  -19    5    4    -36.35      0.00
  -17    5    4     -4.30      0.00
  -15    5    4     -7.56      0.00
  -13    5    4    -35.21      0.00
  -11    5    4     -2.75      0.00
   -9    5    4     26.01      0.00
   -7    5    4     -7.22      0.00
   -5    5    4    -14.79      0.00
   -3    5    4     15.03      0.00
   -1    5    4     10.80      0.00
    1    5    4      1.79      0.00
    3    5    4     14.17      0.00
    5    5    4     12.22      0.00
    7    5    4     18.25      0.00
    9    5    4     35.50      0.00
   11    5    4     19.45      0.00
   13    5    4      2.29      0.00
   15    5    4     13.99      0.00
   17    5    4      7.12      0.00
   19    5    4    -18.34      0.00
   21    5    4    -14.68      0.00
   23    5    4     -5.32      0.00
   25    5    4    -15.30      0.00
   27    5    4     -7.63      0.00
   29    5    4      5.88      0.00
   31    5    4     -3.14      0.00
   33    5    4     -3.10      0.00
   35    5    4      7.00      0.00
   37    5    4     -0.30      0.00
   39    5    4     -6.42      0.00
   41    5    4      3.07      0.00
   43    5    4      4.86      0.00
  -46    6    4      0.93      0.00
  -44    6    4      5.22      0.00
  -42    6    4     -1.22      0.00
  -40    6    4     -0.21      0.00
  -38    6    4      4.25      0.00
  -36    6    4     -1.48      0.00
  -34    6    4      2.03      0.00
  -32    6    4      3.45      0.00
  -30    6    4     -8.30      0.00
  -28    6    4      0.75      0.00
  -26    6    4      5.48      0.00
  -24    6    4    -21.16      0.00
  -22    6    4    -11.85      0.00
  -20    6    4     20.51      0.00
  -18    6    4    -10.60      0.00
  -16    6    4    -27.99      0.00
  -14    6    4     36.01      0.00
  -12    6    4     37.08      0.00
  -10    6    4    -28.95      0.00
   -8    6    4      5.33      0.00
   -6    6    4     52.80      0.00
   -4    6    4     -9.79      0.00
   -2    6    4    -33.49      0.00
    0    6    4     18.21      0.00
    2    6    4      5.47      0.00
    4    6    4    -22.90      0.00
    6    6    4      7.67      0.00
    8    6    4     11.68      0.00
   10    6    4     -5.87      0.00
   12    6    4     15.86      0.00
   14    6    4     21.86      0.00
   16    6    4      0.00      0.00
   18    6    4      3.45      0.00
   20    6    4      6.97      0.00
   22    6    4     -8.64      0.00
   24    6    4     -6.70      0.00
   26    6    4      0.10      0.00
   28    6    4     -7.50      0.00
   30    6    4     -2.87      0.00
   32    6    4      8.05      0.00
   34    6    4      2.61      0.00
   36    6    4     -0.72      0.00
   38    6    4      5.90      0.00
   40    6    4      0.95      0.00
   42    6    4     -7.21      0.00
  -43    7    4     -2.17      0.00
  -41    7    4     -0.06      0.00
  -39    7    4     -1.63      0.00
  -37    7    4     -8.77      0.00
  -35    7    4     -8.30      0.00
  -33    7    4     -4.79      0.00
  -31    7    4     -1.98      0.00
  -29    7    4     -5.95      0.00
  -27    7    4     -9.28      0.00
  -25    7    4      6.24      0.00
  -23    7    4      9.81      0.00
  -21    7    4    -10.02      0.00
  -19    7    4     -3.19      0.00
  -17    7    4     21.67      0.00
  -15    7    4      5.13      0.00
  -13    7    4    -14.99      0.00
  -11    7    4     18.97      0.00
   -9    7    4     31.99      0.00
   -7    7    4     -9.03      0.00
   -5    7    4     -9.60      0.00
   -3    7    4     21.63      0.00
   -1    7    4      3.91      0.00
    1    7    4    -20.74      0.00
    3    7    4     -5.39      0.00
    5    7    4      0.37      0.00
    7    7    4    -11.89      0.00
    9    7    4     -6.23      0.00
   11    7    4      0.83      0.00
   13    7    4     -4.92      0.00
   15    7    4     -2.69      0.00
   17    7    4      5.11      0.00
   19    7    4      5.20      0.00
   21    7    4      3.57      0.00
   23    7    4      4.11      0.00
   25    7    4      5.45      0.00
   27    7    4      3.62      0.00
   29    7    4     -0.85      0.00
   31    7    4      1.47      0.00
   33    7    4      3.52      0.00
   35    7    4     -0.62      0.00
   37    7    4     -0.94      0.00
   39    7    4      1.86      0.00
  -40    8    4     -0.93      0.00
  -38    8    4     -2.11      0.00
  -36    8    4     -0.20      0.00
  -34    8    4     -1.44      0.00
  -32    8    4     -7.17      0.00
  -30    8    4     -2.13      0.00
  -28    8    4      6.64      0.00
  -26    8    4      1.30      0.00
  -24    8    4      2.31      0.00
  -22    8    4     10.86      0.00
  -20    8    4      6.84      0.00
  -18    8    4      5.60      0.00
  -16    8    4     10.74      0.00
  -14    8    4      9.22      0.00
  -12    8    4      8.16      0.00
  -10    8    4      7.04      0.00
   -8    8    4      0.38      0.00
   -6    8    4      1.05      0.00
   -4    8    4      4.54      0.00
   -2    8    4     -7.42      0.00
    0    8    4    -13.66      0.00
    2    8    4     -3.63      0.00
    4    8    4     -9.20      0.00
    6    8    4    -21.58      0.00
    8    8    4    -14.10      0.00
   10    8    4     -9.54      0.00
   12    8    4    -14.47      0.00
   14    8    4     -6.30      0.00
   16    8    4      2.22      0.00
   18    8    4     -0.87      0.00
   20    8    4      2.77      0.00
   22    8    4     11.32      0.00
   24    8    4      5.51      0.00
   26    8    4     -0.33      0.00
   28    8    4     10.89      0.00
   30    8    4     10.69      0.00
   32    8    4     -3.58      0.00
   34    8    4      0.24      0.00
   36    8    4      7.85      0.00
  -37    9    4      2.30      0.00
  -35    9    4     -1.78      0.00
  -33    9    4     -0.23      0.00
  -31    9    4      2.79      0.00
  -29    9    4     -3.06      0.00
  -27    9    4     -1.48      0.00
  -25    9    4      3.54      0.00
  -23    9    4      2.60      0.00
  -21    9    4      7.64      0.00
  -19    9    4     10.55      0.00
  -17    9    4      2.77      0.00
  -15    9    4      2.38      0.00
  -13    9    4      7.39      0.00
  -11    9    4     -2.81      0.00
   -9    9    4     -6.75      0.00
   -7    9    4      5.82      0.00
   -5    9    4     -2.32      0.00
   -3    9    4    -14.44      0.00
   -1    9    4     -1.44      0.00
    1    9    4     -0.72      0.00
    3    9    4    -13.50      0.00
    5    9    4     -7.51      0.00
    7    9    4     -3.24      0.00
    9    9    4     -8.71      0.00
   11    9    4     -4.26      0.00
   13    9    4     -3.24      0.00
   15    9    4     -6.89      0.00
   17    9    4      2.34      0.00
   19    9    4      7.73      0.00
   21    9    4     -0.31      0.00
   23    9    4      2.59      0.00
   25    9    4     13.69      0.00
   27    9    4      4.53      0.00
   29    9    4     -7.62      0.00
   31    9    4      2.88      0.00
   33    9    4      9.58      0.00
  -32   10    4     -4.45      0.00
  -30   10    4     -2.78      0.00
  -28   10    4     -0.03      0.00
  -26   10    4      1.08      0.00
  -24   10    4      1.55      0.00
  -22   10    4      5.05      0.00
  -20   10    4      8.63      0.00
  -18   10    4      0.86      0.00
  -16   10    4     -0.47      0.00
  -14   10    4      6.84      0.00
  -12   10    4      1.68      0.00
  -10   10    4     -3.09      0.00
   -8   10    4      0.45      0.00
   -6   10    4      0.53      0.00
   -4   10    4     -2.52      0.00
   -2   10    4     -0.77      0.00
    0   10    4      3.58      0.00
    2   10    4      0.28      0.00
    4   10    4     -2.63      0.00
    6   10    4      3.25      0.00
    8   10    4      1.75      0.00
   10   10    4     -7.41      0.00
   12   10    4     -2.80      0.00
   14   10    4      6.40      0.00
   16   10    4     -0.15      0.00
   18   10    4     -5.89      0.00
   20   10    4      3.47      0.00
   22   10    4      7.29      0.00
   24   10    4     -2.69      0.00
   26   10    4     -4.01      0.00
   28   10    4      3.90      0.00
  -25   11    4      2.33      0.00
  -23   11    4      2.94      0.00
  -21   11    4     -7.06      0.00
  -19   11    4     -5.06      0.00
  -17   11    4      7.29      0.00
  -15   11    4     -4.93      0.00
  -13   11    4    -17.35      0.00
  -11   11    4     -3.13      0.00
   -9   11    4      2.59      0.00
   -7   11    4     -9.76      0.00
   -5   11    4     -0.18      0.00
   -3   11    4     15.46      0.00
   -1   11    4     -0.30      0.00
    1   11    4     -5.51      0.00
    3   11    4     13.32      0.00
    5   11    4      7.75      0.00
    7   11    4     -6.49      0.00
    9   11    4      4.41      0.00
   11   11    4      9.84      0.00
   13   11    4     -2.73      0.00
   15   11    4     -3.53      0.00
   17   11    4      4.47      0.00
   19   11    4      1.63      0.00
   21   11    4     -5.14      0.00
  -16   12    4     -7.76      0.00
  -14   12    4      1.75      0.00
  -12   12    4      1.39      0.00
  -10   12    4     -9.21      0.00
   -8   12    4     -3.37      0.00
   -6   12    4      4.66      0.00
   -4   12    4     -6.95      0.00
   -2   12    4     -6.29      0.00
    0   12    4      7.11      0.00
    2   12    4     -0.07      0.00
    4   12    4     -6.90      0.00
    6   12    4      6.14      0.00
    8   12    4      9.33      0.00
   10   12    4     -1.99      0.00
   12   12    4     -0.26      0.00
  -51    1    5     -0.16      0.00
  -49    1    5     -2.40      0.00
  -47    1    5      0.73      0.00
  -45    1    5     -2.43      0.00
  -43    1    5     -5.00      0.00
  -41    1    5      3.48      0.00
  -39    1    5     -1.09      0.00
  -37    1    5     -3.40      0.00
  -35    1    5     10.33      0.00
  -33    1    5     -3.14      0.00
  -31    1    5    -19.97      0.00
  -29    1    5      2.58      0.00
  -27    1    5     -8.96      0.00
  -25    1    5    -54.59      0.00
  -23    1    5    -15.92      0.00
  -21    1    5     22.69      0.00
  -19    1    5    -39.03      0.00
  -17    1    5     -8.50      0.00
  -15    1    5    107.38      0.00
  -13    1    5     47.02      0.00
  -11    1    5    -39.17      0.00
   -9    1    5     66.91      0.00
   -7    1    5     68.27      0.00
   -5    1    5   -107.37      0.00
   -3    1    5    -90.45      0.00
   -1    1    5     10.02      0.00
    1    1    5    -64.38      0.00
    3    1    5    -72.47      0.00
    5    1    5     34.01      0.00
    7    1    5     28.65      0.00
    9    1    5     -4.18      0.00
   11    1    5     27.12      0.00
   13    1    5     11.84      0.00
   15    1    5    -31.53      0.00
   17    1    5    -28.18      0.00
   19    1    5    -26.23      0.00
   21    1    5    -33.34      0.00
   23    1    5    -12.42      0.00
   25    1    5      0.45      0.00
   27    1    5      0.84      0.00
   29    1    5     17.27      0.00
   31    1    5     18.59      0.00
   33    1    5      5.59      0.00
   35    1    5     13.13      0.00
   37    1    5     15.65      0.00
   39    1    5      2.18      0.00
   41    1    5      1.41      0.00
   43    1    5      1.13      0.00
   45    1    5     -7.21      0.00
   47    1    5     -5.68      0.00
  -50    2    5     -1.08      0.00
  -48    2    5     -2.39      0.00
  -46    2    5     -6.02      0.00
  -44    2    5     -0.31      0.00
  -42    2    5      1.15      0.00
  -40    2    5      0.61      0.00
  -38    2    5      7.51      0.00
  -36    2    5     -4.70      0.00
  -34    2    5     -9.75      0.00
  -32    2    5      7.80      0.00
  -30    2    5    -14.84      0.00
  -28    2    5    -43.69      0.00
  -26    2    5     -4.22      0.00
  -24    2    5      2.86      0.00
  -22    2    5    -57.43      0.00
  -20    2    5     -9.46      0.00
  -18    2    5     71.75      0.00
  -16    2    5    -10.29      0.00
  -14    2    5    -33.84      0.00
  -12    2    5    106.14      0.00
  -10    2    5     75.28      0.00
   -8    2    5    -66.54      0.00
   -6    2    5     18.86      0.00
   -4    2    5     98.59      0.00
   -2    2    5    -38.64      0.00
    0    2    5    -69.19      0.00
    2    2    5     28.61      0.00
    4    2    5    -10.52      0.00
    6    2    5    -69.74      0.00
    8    2    5    -20.03      0.00
   10    2    5     -5.55      0.00
   12    2    5    -41.11      0.00
   14    2    5    -29.23      0.00
   16    2    5    -13.76      0.00
   18    2    5    -25.43      0.00
   20    2    5    -20.36      0.00
   22    2    5    -11.44      0.00
   24    2    5     -4.64      0.00
   26    2    5      9.95      0.00
   28    2    5     10.32      0.00
   30    2    5      9.40      0.00
   32    2    5     20.34      0.00
   34    2    5     14.85      0.00
   36    2    5      3.24      0.00
   38    2    5      8.03      0.00
   40    2    5      3.63      0.00
   42    2    5     -6.31      0.00
   44    2    5      0.95      0.00
   46    2    5      3.81      0.00
  -49    3    5      5.17      0.00
  -47    3    5      9.31      0.00
  -45    3    5     12.83      0.00
  -43    3    5      8.98      0.00
  -41    3    5      1.26      0.00
  -39    3    5     -2.68      0.00
  -37    3    5      2.29      0.00
  -35    3    5      1.07      0.00
  -33    3    5    -15.50      0.00
  -31    3    5    -12.08      0.00
  -29    3    5      4.66      0.00
  -27    3    5     -5.89      0.00
  -25    3    5    -15.07      0.00
  -23    3    5     10.96      0.00
  -21    3    5     24.06      0.00
  -19    3    5     -3.81      0.00
  -17    3    5      1.64      0.00
  -15    3    5     44.55      0.00
  -13    3    5     23.66      0.00
  -11    3    5    -18.28      0.00
   -9    3    5     26.65      0.00
   -7    3    5     58.71      0.00
   -5    3    5     -5.18      0.00
   -3    3    5    -23.30      0.00
   -1    3    5     34.36      0.00
    1    3    5     18.78      0.00
    3    3    5    -44.87      0.00
    5    3    5    -23.39      0.00
    7    3    5     17.07      0.00
    9    3    5    -20.70      0.00
   11    3    5    -37.06      0.00
   13    3    5      7.82      0.00
   15    3    5      9.81      0.00
   17    3    5    -18.61      0.00
   19    3    5     -2.37      0.00
   21    3    5     18.58      0.00
   23    3    5     -0.90      0.00
   25    3    5     -8.60      0.00
   27    3    5     11.92      0.00
   29    3    5      9.47      0.00
   31    3    5     -2.85      0.00
   33    3    5      5.48      0.00
   35    3    5      9.02      0.00
   37    3    5      0.02      0.00
   39    3    5      3.25      0.00
   41    3    5     12.34      0.00
   43    3    5      4.22      0.00
   45    3    5     -3.41      0.00
  -48    4    5     -6.56      0.00
  -46    4    5     -3.87      0.00
  -44    4    5     -7.21      0.00
  -42    4    5     -6.20      0.00
  -40    4    5      1.30      0.00
  -38    4    5     -9.75      0.00
  -36    4    5    -20.09      0.00
  -34    4    5     -6.94      0.00
  -32    4    5     -4.23      0.00
  -30    4    5    -10.77      0.00
  -28    4    5      2.82      0.00
  -26    4    5      8.72      0.00
  -24    4    5      4.48      0.00
  -22    4    5     14.09      0.00
  -20    4    5      5.90      0.00
  -18    4    5    -12.30      0.00
  -16    4    5     -3.55      0.00
  -14    4    5    -12.20      0.00
  -12    4    5    -30.83      0.00
  -10    4    5      2.46      0.00
   -8    4    5     19.42      0.00
   -6    4    5     -4.60      0.00
   -4    4    5     25.61      0.00
   -2    4    5     50.06      0.00
    0    4    5     -3.57      0.00
    2    4    5     -9.52      0.00
    4    4    5     27.91      0.00
    6    4    5    -24.52      0.00
    8    4    5    -59.81      0.00
   10    4    5      3.13      0.00
   12    4    5      3.95      0.00
   14    4    5    -40.13      0.00
   16    4    5      7.81      0.00
   18    4    5     41.66      0.00
   20    4    5     -6.12      0.00
   22    4    5     -3.34      0.00
   24    4    5     29.76      0.00
   26    4    5     -3.88      0.00
   28    4    5    -23.07      0.00
   30    4    5      4.76      0.00
   32    4    5      1.67      0.00
   34    4    5    -11.46      0.00
   36    4    5      5.52      0.00
   38    4    5     11.77      0.00
   40    4    5     -3.66      0.00
   42    4    5     -2.26      0.00
   44    4    5      7.67      0.00
  -47    5    5     -3.83      0.00
  -45    5    5     -5.68      0.00
  -43    5    5      4.63      0.00
  -41    5    5     -2.31      0.00
  -39    5    5    -13.85      0.00
  -37    5    5      0.70      0.00
  -35    5    5      4.71      0.00
  -33    5    5     -7.45      0.00
  -31    5    5      0.39      0.00
  -29    5    5     12.15      0.00
  -27    5    5     12.66      0.00
  -25    5    5     15.27      0.00
  -23    5    5     13.08      0.00
  -21    5    5      6.74      0.00
  -19    5    5      4.12      0.00
  -17    5    5     -8.00      0.00
  -15    5    5    -19.70      0.00
  -13    5    5    -11.49      0.00
  -11    5    5    -16.34      0.00
   -9    5    5    -34.47      0.00
   -7    5    5    -17.78      0.00
   -5    5    5     -6.10      0.00
   -3    5    5    -22.97      0.00
   -1    5    5      0.19      0.00
    1    5    5     23.86      0.00
    3    5    5     -8.61      0.00
    5    5    5     -1.27      0.00
    7    5    5     41.72      0.00
    9    5    5      7.64      0.00
   11    5    5    -23.47      0.00
   13    5    5     25.06      0.00
   15    5    5     28.40      0.00
   17    5    5    -16.00      0.00
   19    5    5      6.63      0.00
   21    5    5     28.78      0.00
   23    5    5     -7.63      0.00
   25    5    5     -9.93      0.00
   27    5    5     15.44      0.00
   29    5    5     -0.44      0.00
   31    5    5    -18.40      0.00
   33    5    5     -5.52      0.00
   35    5    5     -0.32      0.00
   37    5    5     -9.41      0.00
   39    5    5     -1.09      0.00
   41    5    5     10.46      0.00
   43    5    5      3.01      0.00
  -46    6    5     -1.81      0.00
  -44    6    5     -4.41      0.00
  -42    6    5     -8.56      0.00
  -40    6    5      4.07      0.00
  -38    6    5      9.03      0.00
  -36    6    5     -7.67      0.00
  -34    6    5     -3.16      0.00
  -32    6    5     17.81      0.00
  -30    6    5      7.22      0.00
  -28    6    5     -8.42      0.00
  -26    6    5      7.42      0.00
  -24    6    5      8.56      0.00
  -22    6    5    -19.34      0.00
  -20    6    5    -10.96      0.00
  -18    6    5     13.26      0.00
  -16    6    5    -16.28      0.00
  -14    6    5    -32.41      0.00
  -12    6    5      5.39      0.00
  -10    6    5     -3.37      0.00
   -8    6    5    -45.55      0.00
   -6    6    5    -17.11      0.00
   -4    6    5     14.95      0.00
   -2    6    5    -28.22      0.00
    0    6    5    -37.18      0.00
    2    6    5     22.18      0.00
    4    6    5     21.83      0.00
    6    6    5    -21.20      0.00
    8    6    5      6.24      0.00
   10    6    5     41.62      0.00
   12    6    5      7.17      0.00
   14    6    5    -13.53      0.00
   16    6    5     11.42      0.00
   18    6    5      7.08      0.00
   20    6    5    -13.58      0.00
   22    6    5     -3.11      0.00
   24    6    5      6.02      0.00
   26    6    5     -3.08      0.00
   28    6    5     -8.20      0.00
   30    6    5     -3.76      0.00
   32    6    5      1.95      0.00
   34    6    5     -4.43      0.00
   36    6    5    -12.05      0.00
   38    6    5     -7.29      0.00
   40    6    5     -5.81      0.00
  -43    7    5     -3.17      0.00
  -41    7    5     -2.70      0.00
  -39    7    5     -2.47      0.00
  -37    7    5      4.00      0.00
  -35    7    5     15.65      0.00
  -33    7    5      5.71      0.00
  -31    7    5     -3.95      0.00
  -29    7    5     15.90      0.00
  -27    7    5      8.26      0.00
  -25    7    5    -21.28      0.00
  -23    7    5      4.92      0.00
  -21    7    5     24.00      0.00
  -19    7    5    -23.39      0.00
  -17    7    5    -17.04      0.00
  -15    7    5     36.63      0.00
  -13    7    5     -7.54      0.00
  -11    7    5    -51.24      0.00
   -9    7    5     14.59      0.00
   -7    7    5     19.17      0.00
   -5    7    5    -57.41      0.00
   -3    7    5    -24.87      0.00
   -1    7    5     40.79      0.00
    1    7    5     -7.28      0.00
    3    7    5    -33.74      0.00
    5    7    5     29.83      0.00
    7    7    5     38.03      0.00
    9    7    5     -8.76      0.00
   11    7    5      3.14      0.00
   13    7    5     29.23      0.00
   15    7    5      6.75      0.00
   17    7    5     -6.40      0.00
   19    7    5      6.44      0.00
   21    7    5      5.22      0.00
   23    7    5     -2.25      0.00
   25    7    5     -2.97      0.00
   27    7    5     -2.05      0.00
   29    7    5      0.04      0.00
   31    7    5     -6.24      0.00
   33    7    5    -12.08      0.00
   35    7    5     -1.97      0.00
   37    7    5      3.88      0.00
   39    7    5     -0.89      0.00
  -40    8    5      1.80      0.00
  -38    8    5      0.51      0.00
  -36    8    5     -0.39      0.00
  -34    8    5     -2.87      0.00
  -32    8    5      0.55      0.00
  -30    8    5     -7.21      0.00
  -28    8    5    -12.89      0.00
  -26    8    5      6.33      0.00
  -24    8    5      4.03      0.00
  -22    8    5    -21.92      0.00
  -20    8    5     -4.56      0.00
  -18    8    5     18.51      0.00
  -16    8    5    -15.83      0.00
  -14    8    5    -20.81      0.00
  -12    8    5     30.13      0.00
  -10    8    5     12.70      0.00
   -8    8    5    -33.88      0.00
   -6    8    5     10.90      0.00
   -4    8    5     37.75      0.00
   -2    8    5    -21.15      0.00
    0    8    5    -24.37      0.00
    2    8    5     27.13      0.00
    4    8    5     11.02      0.00
    6    8    5    -24.52      0.00
    8    8    5      2.85      0.00
   10    8    5     24.71      0.00
   12    8    5      1.11      0.00
   14    8    5     -3.62      0.00
   16    8    5     10.39      0.00
   18    8    5      5.27      0.00
   20    8    5     -2.25      0.00
   22    8    5      0.18      0.00
   24    8    5      3.71      0.00
   26    8    5      1.60      0.00
   28    8    5     -3.39      0.00
   30    8    5     -0.05      0.00
   32    8    5      4.71      0.00
   34    8    5     -0.78      0.00
   36    8    5     -5.55      0.00
  -37    9    5     -5.23      0.00
  -35    9    5     -4.24      0.00
  -33    9    5     -3.16      0.00
  -31    9    5      0.18      0.00
  -29    9    5      3.61      0.00
  -27    9    5     -2.37      0.00
  -25    9    5     -2.83      0.00
  -23    9    5      1.77      0.00
  -21    9    5     -1.32      0.00
  -19    9    5     -3.85      0.00
  -17    9    5      0.65      0.00
  -15    9    5      4.18      0.00
  -13    9    5     -1.59      0.00
  -11    9    5     -3.82      0.00
   -9    9    5     10.06      0.00
   -7    9    5     10.49      0.00
   -5    9    5     -7.20      0.00
   -3    9    5      0.69      0.00
   -1    9    5     19.36      0.00
    1    9    5      6.88      0.00
    3    9    5    -10.02      0.00
    5    9    5      3.81      0.00
    7    9    5     13.94      0.00
    9    9    5     -5.70      0.00
   11    9    5    -11.52      0.00
   13    9    5      1.85      0.00
   15    9    5      1.88      0.00
   17    9    5     -1.59      0.00
   19    9    5      1.58      0.00
   21    9    5      4.13      0.00
   23    9    5      0.51      0.00
   25    9    5     -0.88      0.00
   27    9    5      6.66      0.00
   29    9    5      3.33      0.00
   31    9    5     -8.32      0.00
  -32   10    5     -7.08      0.00
  -30   10    5     -8.12      0.00
  -28   10    5     -3.33      0.00
  -26   10    5     -7.02      0.00
  -24   10    5     -7.23      0.00
  -22   10    5      3.34      0.00
  -20   10    5     -0.97      0.00
  -18   10    5    -11.35      0.00
  -16   10    5      0.90      0.00
  -14   10    5     12.42      0.00
  -12   10    5      1.89      0.00
  -10   10    5      3.33      0.00
   -8   10    5     17.93      0.00
   -6   10    5     13.30      0.00
   -4   10    5      4.15      0.00
   -2   10    5      4.22      0.00
    0   10    5     -3.78      0.00
    2   10    5     -9.61      0.00
    4   10    5     -4.79      0.00
    6   10    5    -10.14      0.00
    8   10    5    -12.66      0.00
   10   10    5     -1.77      0.00
   12   10    5      0.00      0.00
   14   10    5     -3.88      0.00
   16   10    5     -2.55      0.00
   18   10    5      0.62      0.00
   20   10    5      3.01      0.00
   22   10    5      7.28      0.00
   24   10    5      9.78      0.00
   26   10    5      1.01      0.00
  -25   11    5      7.13      0.00
  -23   11    5      0.93      0.00
  -21   11    5     -2.93      0.00
  -19   11    5      3.70      0.00
  -17   11    5      5.69      0.00
  -15   11    5     -3.25      0.00
  -13   11    5      0.61      0.00
  -11   11    5     14.71      0.00
   -9   11    5      6.73      0.00
   -7   11    5     -4.06      0.00
   -5   11    5      3.76      0.00
   -3   11    5      6.44      0.00
   -1   11    5      1.36      0.00
    1   11    5      3.35      0.00
    3   11    5      3.72      0.00
    5   11    5     -1.02      0.00
    7   11    5     -1.50      0.00
    9   11    5     -1.02      0.00
   11   11    5     -4.46      0.00
   13   11    5     -6.44      0.00
   15   11    5     -1.00      0.00
   17   11    5      3.21      0.00
   19   11    5      0.87      0.00
   21   11    5     -0.28      0.00
  -16   12    5     -1.92      0.00
  -14   12    5     -1.81      0.00
  -12   12    5     -5.47      0.00
  -10   12    5     -7.12      0.00
   -8   12    5      1.90      0.00
   -6   12    5      8.43      0.00
   -4   12    5      2.92      0.00
   -2   12    5     -2.38      0.00
    0   12    5      0.61      0.00
    2   12    5      1.44      0.00
    4   12    5     -2.58      0.00
    6   12    5     -4.03      0.00
    8   12    5     -4.10      0.00
   10   12    5     -4.69      0.00
  -52    0    6      0.45      0.00
  -50    0    6      5.18      0.00
  -48    0    6     -5.07      0.00
  -46    0    6     -5.83      0.00
  -44    0    6      3.44      0.00
  -42    0    6     -9.99      0.00
  -40    0    6    -17.22      0.00
  -38    0    6     -2.85      0.00
  -36    0    6      2.56      0.00
  -34    0    6      2.67      0.00
  -32    0    6      9.15      0.00
  -30    0    6     24.36      0.00
  -28    0    6     47.24      0.00
  -26    0    6     35.00      0.00
  -24    0    6      2.86      0.00
  -22    0    6     29.41      0.00
  -20    0    6     40.44      0.00
  -18    0    6    -39.45      0.00
  -16    0    6    -51.08      0.00
  -14    0    6     28.89      0.00
  -12    0    6     -9.09      0.00
  -10    0    6    -74.76      0.00
   -8    0    6      9.64      0.00
   -6    0    6     36.17      0.00
   -4    0    6    -38.54      0.00
   -2    0    6     14.35      0.00
    0    0    6     38.31      0.00
    2    0    6    -88.02      0.00
    4    0    6    -56.37      0.00
    8    0    6    -48.13      0.00
   10    0    6   -101.69      0.00
   12    0    6     42.30      0.00
   14    0    6     59.38      0.00
   16    0    6    -36.38      0.00
   18    0    6      1.83      0.00
   20    0    6     61.56      0.00
   22    0    6      9.04      0.00
   24    0    6    -17.62      0.00
   26    0    6      8.52      0.00
   28    0    6     -8.43      0.00
   30    0    6    -20.46      0.00
   32    0    6     -0.47      0.00
   34    0    6     -3.76      0.00
   36    0    6    -13.93      0.00
   38    0    6     -4.21      0.00
   40    0    6      0.69      0.00
   42    0    6     -6.14      0.00
   44    0    6     -7.21      0.00
   46    0    6     -2.53      0.00
  -51    1    6      0.99      0.00
  -49    1    6      2.40      0.00
  -47    1    6      8.91      0.00
  -45    1    6     -2.20      0.00
  -43    1    6    -10.02      0.00
  -41    1    6      0.70      0.00
  -39    1    6     -4.56      0.00
  -37    1    6    -18.82      0.00
  -35    1    6     -8.63      0.00
  -33    1    6     10.17      0.00
  -31    1    6      6.98      0.00
  -29    1    6     -4.27      0.00
  -27    1    6     13.31      0.00
  -25    1    6     38.24      0.00
  -23    1    6     14.97      0.00
  -21    1    6    -14.36      0.00
  -19    1    6     12.01      0.00
  -17    1    6     19.82      0.00
  -15    1    6    -32.93      0.00
  -13    1    6    -30.55      0.00
  -11    1    6     27.29      0.00
   -9    1    6     13.28      0.00
   -7    1    6      0.31      0.00
   -5    1    6     53.65      0.00
   -3    1    6     23.91      0.00
   -1    1    6    -40.43      0.00
    1    1    6     20.22      0.00
    3    1    6     34.21      0.00
    5    1    6    -82.20      0.00
    7    1    6    -64.78      0.00
    9    1    6     53.89      0.00
   11    1    6     14.77      0.00
   13    1    6    -47.53      0.00
   15    1    6     34.05      0.00
   17    1    6     79.81      0.00
   19    1    6     15.94      0.00
   21    1    6      0.92      0.00
   23    1    6     34.47      0.00
   25    1    6     15.13      0.00
   27    1    6     -7.61      0.00
   29    1    6      4.75      0.00
   31    1    6      3.89      0.00
   33    1    6     -6.47      0.00
   35    1    6     -2.88      0.00
   37    1    6      0.99      0.00
   39    1    6     -5.36      0.00
   41    1    6     -8.10      0.00
   43    1    6     -1.78      0.00
   45    1    6     -0.20      0.00
  -50    2    6      0.94      0.00
  -48    2    6     -2.44      0.00
  -46    2    6     -6.89      0.00
  -44    2    6      1.46      0.00
  -42    2    6      3.24      0.00
  -40    2    6     -6.37      0.00
  -38    2    6      7.24      0.00
  -36    2    6     20.61      0.00
  -34    2    6     -7.46      0.00
  -32    2    6    -16.57      0.00
  -30    2    6     17.99      0.00
  -28    2    6     -2.70      0.00
  -26    2    6    -50.98      0.00
  -24    2    6     -7.83      0.00
  -22    2    6     24.52      0.00
  -20    2    6    -32.14      0.00
  -18    2    6    -10.91      0.00
  -16    2    6     63.65      0.00
  -14    2    6     13.31      0.00
  -12    2    6    -33.34      0.00
  -10    2    6     30.07      0.00
   -8    2    6      0.22      0.00
   -6    2    6   -103.28      0.00
   -4    2    6    -49.03      0.00
   -2    2    6     29.16      0.00
    0    2    6    -41.26      0.00
    2    2    6    -57.80      0.00
    4    2    6     50.56      0.00
    6    2    6     69.95      0.00
    8    2    6     -8.00      0.00
   10    2    6    -17.03      0.00
   12    2    6     23.43      0.00
   14    2    6      6.82      0.00
   16    2    6    -39.41      0.00
   18    2    6    -34.35      0.00
   20    2    6      3.95      0.00
   22    2    6      4.44      0.00
   24    2    6    -12.03      0.00
   26    2    6      4.56      0.00
   28    2    6     17.85      0.00
   30    2    6      1.53      0.00
   32    2    6     -3.27      0.00
   34    2    6      9.84      0.00
   36    2    6      2.76      0.00
   38    2    6     -9.16      0.00
   40    2    6      1.13      0.00
   42    2    6      3.21      0.00
   44    2    6     -6.30      0.00
   46    2    6     -1.97      0.00
  -49    3    6     -0.16      0.00
  -47    3    6      2.27      0.00
  -45    3    6      6.03      0.00
  -43    3    6      3.35      0.00
  -41    3    6      8.53      0.00
  -39    3    6     14.08      0.00
  -37    3    6     -1.70      0.00
  -35    3    6      1.68      0.00
  -33    3    6     20.81      0.00
  -31    3    6    -15.77      0.00
  -29    3    6    -41.78      0.00
  -27    3    6      7.72      0.00
  -25    3    6     -0.50      0.00
  -23    3    6    -59.11      0.00
  -21    3    6      2.24      0.00
  -19    3    6     59.17      0.00
  -17    3    6    -22.00      0.00
  -15    3    6    -13.93      0.00
  -13    3    6     81.34      0.00
  -11    3    6      3.79      0.00
   -9    3    6    -74.19      0.00
   -7    3    6     34.78      0.00
   -5    3    6     47.84      0.00
   -3    3    6    -69.56      0.00
   -1    3    6    -22.73      0.00
    1    3    6     83.10      0.00
    3    3    6     28.15      0.00
    5    3    6    -24.78      0.00
    7    3    6     28.61      0.00
    9    3    6     41.05      0.00
   11    3    6     -4.30      0.00
   13    3    6    -23.58      0.00
   15    3    6    -21.75      0.00
   17    3    6    -12.21      0.00
   19    3    6    -14.10      0.00
   21    3    6    -28.11      0.00
   23    3    6     -8.77      0.00
   25    3    6     13.06      0.00
   27    3    6     -0.13      0.00
   29    3    6      0.35      0.00
   31    3    6     16.43      0.00
   33    3    6      5.15      0.00
   35    3    6     -6.32      0.00
   37    3    6      6.47      0.00
   39    3    6      4.48      0.00
   41    3    6     -7.79      0.00
   43    3    6      1.83      0.00
   45    3    6      8.20      0.00
  -48    4    6      2.74      0.00
  -46    4    6      2.71      0.00
  -44    4    6      0.96      0.00
  -42    4    6      2.85      0.00
  -40    4    6      5.06      0.00
  -38    4    6      5.59      0.00
  -36    4    6      4.91      0.00
  -34    4    6     -5.78      0.00
  -32    4    6     -5.68      0.00
  -30    4    6      8.13      0.00
  -28    4    6     -8.13      0.00
  -26    4    6    -25.16      0.00
  -24    4    6      0.58      0.00
  -22    4    6      6.32      0.00
  -20    4    6    -26.74      0.00
  -18    4    6    -12.33      0.00
  -16    4    6     22.93      0.00
  -14    4    6    -10.58      0.00
  -12    4    6    -21.51      0.00
  -10    4    6     40.15      0.00
   -8    4    6     30.06      0.00
   -6    4    6    -27.42      0.00
   -4    4    6     14.51      0.00
   -2    4    6     61.91      0.00
    0    4    6      4.70      0.00
    2    4    6    -30.15      0.00
    4    4    6     20.68      0.00
    6    4    6     32.05      0.00
    8    4    6    -13.43      0.00
   10    4    6    -18.69      0.00
   12    4    6      3.37      0.00
   14    4    6     -1.49      0.00
   16    4    6    -22.39      0.00
   18    4    6    -28.94      0.00
   20    4    6    -15.26      0.00
   22    4    6    -12.42      0.00
   24    4    6    -20.08      0.00
   26    4    6    -10.27      0.00
   28    4    6      0.69      0.00
   30    4    6      0.33      0.00
   32    4    6      2.60      0.00
   34    4    6      7.71      0.00
   36    4    6      5.21      0.00
   38    4    6      0.01      0.00
   40    4    6      3.50      0.00
   42    4    6      1.95      0.00
   44    4    6     -5.19      0.00
  -47    5    6      2.34      0.00
  -45    5    6      1.23      0.00
  -43    5    6      3.03      0.00
  -41    5    6     -0.46      0.00
  -39    5    6     -7.46      0.00
  -37    5    6     -1.13      0.00
  -35    5    6     -0.51      0.00
  -33    5    6     -9.68      0.00
  -31    5    6     -3.25      0.00
  -29    5    6      4.09      0.00
  -27    5    6     -6.08      0.00
  -25    5    6     -3.56      0.00
  -23    5    6      6.94      0.00
  -21    5    6    -12.93      0.00
  -19    5    6    -22.30      0.00
  -17    5    6      1.14      0.00
  -15    5    6     -5.07      0.00
  -13    5    6    -21.83      0.00
  -11    5    6      4.78      0.00
   -9    5    6     22.46      0.00
   -7    5    6     13.33      0.00
   -5    5    6     29.31      0.00
   -3    5    6     34.16      0.00
   -1    5    6      5.18      0.00
    1    5    6     15.29      0.00
    3    5    6     31.08      0.00
    5    5    6    -12.60      0.00
    7    5    6    -25.49      0.00
    9    5    6     14.58      0.00
   11    5    6      8.13      0.00
   13    5    6    -16.84      0.00
   15    5    6      5.02      0.00
   17    5    6     17.61      0.00
   19    5    6     -3.68      0.00
   21    5    6     -5.04      0.00
   23    5    6      1.44      0.00
   25    5    6    -11.37      0.00
   27    5    6     -7.25      0.00
   29    5    6      3.63      0.00
   31    5    6     -4.89      0.00
   33    5    6     -0.87      0.00
   35    5    6     11.55      0.00
   37    5    6      6.49      0.00
   39    5    6      0.35      0.00
   41    5    6      4.05      0.00
  -46    6    6      1.22      0.00
  -44    6    6      6.72      0.00
  -42    6    6      0.01      0.00
  -40    6    6     -1.30      0.00
  -38    6    6      0.81      0.00
  -36    6    6     -8.80      0.00
  -34    6    6     -3.49      0.00
  -32    6    6      3.27      0.00
  -30    6    6    -10.83      0.00
  -28    6    6      0.30      0.00
  -26    6    6     18.17      0.00
  -24    6    6     -8.60      0.00
  -22    6    6    -12.89      0.00
  -20    6    6     19.93      0.00
  -18    6    6     -2.74      0.00
  -16    6    6    -33.99      0.00
  -14    6    6      8.98      0.00
  -12    6    6     26.02      0.00
  -10    6    6    -17.45      0.00
   -8    6    6     -3.88      0.00
   -6    6    6     30.66      0.00
   -4    6    6      0.52      0.00
   -2    6    6     -9.79      0.00
    0    6    6     14.83      0.00
    2    6    6     -5.35      0.00
    4    6    6    -17.35      0.00
    6    6    6      8.14      0.00
    8    6    6     -3.68      0.00
   10    6    6    -20.72      0.00
   12    6    6      4.50      0.00
   14    6    6     11.98      0.00
   16    6    6     -1.58      0.00
   18    6    6      6.71      0.00
   20    6    6      8.82      0.00
   22    6    6     -3.70      0.00
   24    6    6      0.33      0.00
   26    6    6      1.02      0.00
   28    6    6    -10.69      0.00
   30    6    6     -3.72      0.00
   32    6    6      5.91      0.00
   34    6    6     -2.90      0.00
   36    6    6     -3.16      0.00
   38    6    6      8.63      0.00
   40    6    6      7.46      0.00
  -43    7    6     -2.66      0.00
  -41    7    6      1.48      0.00
  -39    7    6     -2.79      0.00
  -37    7    6     -7.04      0.00
  -35    7    6     -2.08      0.00
  -33    7    6     -3.56      0.00
  -31    7    6      0.08      0.00
  -29    7    6      9.06      0.00
  -27    7    6      1.50      0.00
  -25    7    6      1.97      0.00
  -23    7    6     15.78      0.00
  -21    7    6      6.22      0.00
  -19    7    6     -7.50      0.00
  -17    7    6      8.21      0.00
  -15    7    6     12.35      0.00
  -13    7    6    -13.43      0.00
  -11    7    6    -11.32      0.00
   -9    7    6     10.03      0.00
   -7    7    6     -2.73      0.00
   -5    7    6    -17.74      0.00
   -3    7    6     -5.50      0.00
   -1    7    6      0.27      0.00
    1    7    6     -7.28      0.00
    3    7    6     -8.13      0.00
    5    7    6     -4.66      0.00
    7    7    6     -0.41      0.00
    9    7    6      2.67      0.00
   11    7    6     -0.24      0.00
   13    7    6      0.50      0.00
   15    7    6      3.57      0.00
   17    7    6      1.27      0.00
   19    7    6      3.70      0.00
   21    7    6      5.84      0.00
   23    7    6      0.74      0.00
   25    7    6      3.75      0.00
   27    7    6      7.38      0.00
   29    7    6     -0.29      0.00
   31    7    6     -2.82      0.00
   33    7    6      0.54      0.00
   35    7    6      0.04      0.00
   37    7    6     -1.76      0.00
  -40    8    6     -0.53      0.00
  -38    8    6      1.60      0.00
  -36    8    6      0.29      0.00
  -34    8    6      2.34      0.00
  -32    8    6      6.38      0.00
  -30    8    6      3.73      0.00
  -28    8    6     -1.71      0.00
  -26    8    6      3.12      0.00
  -24    8    6     12.44      0.00
  -22    8    6      3.98      0.00
  -20    8    6     -1.52      0.00
  -18    8    6     16.50      0.00
  -16    8    6     12.31      0.00
  -14    8    6     -9.69      0.00
  -12    8    6      3.24      0.00
  -10    8    6     11.81      0.00
   -8    8    6    -19.27      0.00
   -6    8    6    -24.98      0.00
   -4    8    6      1.70      0.00
   -2    8    6     -9.67      0.00
    0    8    6    -30.13      0.00
    2    8    6     -5.41      0.00
    4    8    6      7.73      0.00
    6    8    6    -13.74      0.00
    8    8    6    -10.38      0.00
   10    8    6      8.08      0.00
   12    8    6     -0.15      0.00
   14    8    6     -4.87      0.00
   16    8    6      8.62      0.00
   18    8    6      6.73      0.00
   20    8    6      0.18      0.00
   22    8    6     10.54      0.00
   24    8    6      9.71      0.00
   26    8    6     -3.71      0.00
   28    8    6      1.91      0.00
   30    8    6      8.61      0.00
   32    8    6     -0.58      0.00
   34    8    6     -2.74      0.00
  -35    9    6      5.96      0.00
  -33    9    6     -0.14      0.00
  -31    9    6     -1.77      0.00
  -29    9    6      6.21      0.00
  -27    9    6      7.49      0.00
  -25    9    6     -5.27      0.00
  -23    9    6     -2.84      0.00
  -21    9    6     15.94      0.00
  -19    9    6      7.88      0.00
  -17    9    6     -8.80      0.00
  -15    9    6      7.78      0.00
  -13    9    6     13.78      0.00
  -11    9    6    -17.02      0.00
   -9    9    6    -16.53      0.00
   -7    9    6     10.92      0.00
   -5    9    6     -8.87      0.00
   -3    9    6    -27.71      0.00
   -1    9    6      2.64      0.00
    1    9    6      7.24      0.00
    3    9    6    -16.23      0.00
    5    9    6     -2.11      0.00
    7    9    6     13.85      0.00
    9    9    6     -1.96      0.00
   11    9    6      0.33      0.00
   13    9    6     14.46      0.00
   15    9    6      1.98      0.00
   17    9    6     -2.44      0.00
   19    9    6     10.59      0.00
   21    9    6      4.07      0.00
   23    9    6     -5.11      0.00
   25    9    6      5.30      0.00
   27    9    6      7.65      0.00
   29    9    6     -4.63      0.00
   31    9    6     -6.45      0.00
  -30   10    6     -1.91      0.00
  -28   10    6     -6.79      0.00
  -26   10    6      1.03      0.00
  -24   10    6      3.39      0.00
  -22   10    6     -5.13      0.00
  -20   10    6      0.81      0.00
  -18   10    6      8.29      0.00
  -16   10    6      0.02      0.00
  -14   10    6     -4.70      0.00
  -12   10    6      3.79      0.00
  -10   10    6      5.84      0.00
   -8   10    6     -8.00      0.00
   -6   10    6     -6.70      0.00
   -4   10    6      6.57      0.00
   -2   10    6     -2.09      0.00
    0   10    6     -8.18      0.00
    2   10    6      4.40      0.00
    4   10    6      5.19      0.00
    6   10    6     -3.05      0.00
    8   10    6      2.49      0.00
   10   10    6      5.95      0.00
   12   10    6     -3.87      0.00
   14   10    6     -1.90      0.00
   16   10    6      6.23      0.00
   18   10    6     -1.51      0.00
   20   10    6     -4.89      0.00
   22   10    6      4.08      0.00
   24   10    6      4.37      0.00
   26   10    6     -0.84      0.00
  -25   11    6     -4.85      0.00
  -23   11    6      1.03      0.00
  -21   11    6     -3.75      0.00
  -19   11    6    -11.20      0.00
  -17   11    6     -1.31      0.00
  -15   11    6      3.50      0.00
  -13   11    6     -6.11      0.00
  -11   11    6     -5.13      0.00
   -9   11    6      6.19      0.00
   -7   11    6      3.43      0.00
   -5   11    6     -2.46      0.00
   -3   11    6      7.82      0.00
   -1   11    6      8.58      0.00
    1   11    6     -3.24      0.00
    3   11    6     -0.91      0.00
    5   11    6      5.91      0.00
    7   11    6      2.43      0.00
    9   11    6     -0.42      0.00
   11   11    6      3.07      0.00
   13   11    6      2.30      0.00
   15   11    6     -4.03      0.00
   17   11    6     -5.13      0.00
   19   11    6     -0.13      0.00
  -14   12    6     -1.09      0.00
  -12   12    6      5.85      0.00
  -10   12    6      1.08      0.00
   -8   12    6     -1.47      0.00
   -6   12    6      6.72      0.00
   -4   12    6      3.16      0.00
   -2   12    6     -3.66      0.00
    0   12    6      3.33      0.00
    2   12    6      4.87      0.00
    4   12    6     -1.84      0.00
    6   12    6      0.81      0.00
    8   12    6      6.96      0.00
  -51    1    7      2.69      0.00
  -49    1    7      0.19      0.00
  -47    1    7      2.87      0.00
  -45    1    7     -2.32      0.00
  -43    1    7    -10.27      0.00
  -41    1    7     -3.91      0.00
  -39    1    7    -11.16      0.00
  -37    1    7    -18.42      0.00
  -35    1    7      3.00      0.00
  -33    1    7      2.82      0.00
  -31    1    7     -9.96      0.00
  -29    1    7     22.42      0.00
  -27    1    7     33.00      0.00
  -25    1    7    -13.22      0.00
  -23    1    7     -1.34      0.00
  -21    1    7     35.87      0.00
  -19    1    7    -25.18      0.00
  -17    1    7    -44.96      0.00
  -15    1    7     43.30      0.00
  -13    1    7     35.61      0.00
  -11    1    7    -23.06      0.00
   -9    1    7     42.34      0.00
   -7    1    7     80.32      0.00
   -5    1    7      0.76      0.00
   -3    1    7    -16.80      0.00
   -1    1    7      4.83      0.00
    1    1    7    -50.89      0.00
    3    1    7    -70.51      0.00
    5    1    7    -35.74      0.00
    7    1    7    -41.38      0.00
    9    1    7    -25.41      0.00
   11    1    7     18.17      0.00
   13    1    7     12.17      0.00
   15    1    7      7.89      0.00
   17    1    7     26.34      0.00
   19    1    7      6.27      0.00
   21    1    7    -11.28      0.00
   23    1    7      6.09      0.00
   25    1    7     -2.57      0.00
   27    1    7    -18.23      0.00
   29    1    7      3.06      0.00
   31    1    7     10.12      0.00
   33    1    7     -6.47      0.00
   35    1    7      3.49      0.00
   37    1    7     16.44      0.00
   39    1    7      3.63      0.00
   41    1    7      0.49      0.00
   43    1    7      5.13      0.00
   45    1    7     -2.70      0.00
  -50    2    7      1.75      0.00
  -48    2    7     -0.87      0.00
  -46    2    7     -8.54      0.00
  -44    2    7     -4.56      0.00
  -42    2    7     -8.90      0.00
  -40    2    7    -17.66      0.00
  -38    2    7     -2.56      0.00
  -36    2    7     -4.12      0.00
  -34    2    7    -15.43      0.00
  -32    2    7     11.27      0.00
  -30    2    7     17.56      0.00
  -28    2    7    -12.73      0.00
  -26    2    7      8.36      0.00
  -24    2    7     37.30      0.00
  -22    2    7    -15.63      0.00
  -20    2    7    -26.34      0.00
  -18    2    7     43.12      0.00
  -16    2    7     12.08      0.00
  -14    2    7    -45.88      0.00
  -12    2    7     30.29      0.00
  -10    2    7     70.91      0.00
   -8    2    7      0.59      0.00
   -6    2    7      4.32      0.00
   -4    2    7     52.68      0.00
   -2    2    7     11.84      0.00
    0    2    7    -29.69      0.00
    2    2    7    -24.28      0.00
    4    2    7    -37.29      0.00
    6    2    7    -43.24      0.00
    8    2    7    -36.61      0.00
   10    2    7    -42.54      0.00
   12    2    7    -20.06      0.00
   14    2    7      8.53      0.00
   16    2    7     -2.34      0.00
   18    2    7      5.64      0.00
   20    2    7     30.71      0.00
   22    2    7      8.98      0.00
   24    2    7     -4.23      0.00
   26    2    7     19.17      0.00
   28    2    7     11.69      0.00
   30    2    7     -3.84      0.00
   32    2    7     14.26      0.00
   34    2    7     17.95      0.00
   36    2    7      0.65      0.00
   38    2    7      3.74      0.00
   40    2    7      5.57      0.00
   42    2    7     -7.92      0.00
   44    2    7     -6.48      0.00
  -49    3    7     -0.35      0.00
  -47    3    7      2.55      0.00
  -45    3    7      5.68      0.00
  -43    3    7      3.00      0.00
  -41    3    7      4.21      0.00
  -39    3    7      2.60      0.00
  -37    3    7     -6.31      0.00
  -35    3    7     -1.12      0.00
  -33    3    7      5.69      0.00
  -31    3    7     -5.27      0.00
  -29    3    7     -8.77      0.00
  -27    3    7      6.73      0.00
  -25    3    7      4.30      0.00
  -23    3    7    -12.30      0.00
  -21    3    7      9.96      0.00
  -19    3    7     29.43      0.00
  -17    3    7     -0.57      0.00
  -15    3    7      5.15      0.00
  -13    3    7     47.52      0.00
  -11    3    7     15.36      0.00
   -9    3    7    -33.38      0.00
   -7    3    7      4.57      0.00
   -5    3    7     20.33      0.00
   -3    3    7    -46.62      0.00
   -1    3    7    -52.18      0.00
    1    3    7     11.50      0.00
    3    3    7     -2.88      0.00
    5    3    7    -50.16      0.00
    7    3    7    -13.94      0.00
    9    3    7     17.83      0.00
   11    3    7    -17.94      0.00
   13    3    7    -23.98      0.00
   15    3    7     12.46      0.00
   17    3    7     12.18      0.00
   19    3    7     -7.27      0.00
   21    3    7     10.00      0.00
   23    3    7     26.01      0.00
   25    3    7      9.93      0.00
   27    3    7      4.53      0.00
   29    3    7     13.59      0.00
   31    3    7      9.82      0.00
   33    3    7      2.27      0.00
   35    3    7      2.00      0.00
   37    3    7      0.18      0.00
   39    3    7     -2.39      0.00
   41    3    7      2.65      0.00
   43    3    7      3.26      0.00
  -48    4    7     -0.69      0.00
  -46    4    7      0.05      0.00
  -44    4    7     -1.12      0.00
  -42    4    7      0.58      0.00
  -40    4    7      2.33      0.00
  -38    4    7      4.85      0.00
  -36    4    7     10.98      0.00
  -34    4    7     -1.28      0.00
  -32    4    7    -17.10      0.00
  -30    4    7      1.60      0.00
  -28    4    7      8.36      0.00
  -26    4    7    -25.30      0.00
  -24    4    7    -10.27      0.00
  -22    4    7     38.54      0.00
  -20    4    7      4.19      0.00
  -18    4    7    -21.86      0.00
  -16    4    7     45.45      0.00
  -14    4    7     29.31      0.00
  -12    4    7    -59.18      0.00
  -10    4    7    -10.60      0.00
   -8    4    7     39.61      0.00
   -6    4    7    -51.99      0.00
   -4    4    7    -47.66      0.00
   -2    4    7     61.07      0.00
    0    4    7     17.25      0.00
    2    4    7    -46.97      0.00
    4    4    7     37.65      0.00
    6    4    7     48.41      0.00
    8    4    7    -43.45      0.00
   10    4    7    -24.77      0.00
   12    4    7     19.69      0.00
   14    4    7    -28.10      0.00
   16    4    7    -39.34      0.00
   18    4    7      5.22      0.00
   20    4    7      2.20      0.00
   22    4    7    -10.76      0.00
   24    4    7      9.23      0.00
   26    4    7     11.70      0.00
   28    4    7      2.25      0.00
   30    4    7      2.94      0.00
   32    4    7     -3.77      0.00
   34    4    7     -4.27      0.00
   36    4    7      4.40      0.00
   38    4    7      1.72      0.00
   40    4    7     -4.72      0.00
   42    4    7     -4.02      0.00
  -47    5    7     -1.30      0.00
  -45    5    7     -5.09      0.00
  -43    5    7      3.18      0.00
  -41    5    7      6.96      0.00
  -39    5    7     -0.69      0.00
  -37    5    7     -5.16      0.00
  -35    5    7     -0.23      0.00
  -33    5    7     11.15      0.00
  -31    5    7      1.34      0.00
  -29    5    7    -18.34      0.00
  -27    5    7      3.35      0.00
  -25    5    7     22.39      0.00
  -23    5    7    -10.84      0.00
  -21    5    7     -9.51      0.00
  -19    5    7     35.54      0.00
  -17    5    7      4.07      0.00
  -15    5    7    -41.95      0.00
  -13    5    7     10.89      0.00
  -11    5    7     22.90      0.00
   -9    5    7    -53.49      0.00
   -7    5    7    -28.87      0.00
   -5    5    7     39.43      0.00
   -3    5    7    -17.48      0.00
   -1    5    7    -39.72      0.00
    1    5    7     46.90      0.00
    3    5    7     35.13      0.00
    5    5    7    -27.82      0.00
    7    5    7     23.58      0.00
    9    5    7     52.51      0.00
   11    5    7    -10.27      0.00
   13    5    7    -15.08      0.00
   15    5    7     17.53      0.00
   17    5    7     -8.00      0.00
   19    5    7    -24.81      0.00
   21    5    7     -3.74      0.00
   23    5    7     -4.18      0.00
   25    5    7    -12.02      0.00
   27    5    7     -1.72      0.00
   29    5    7      2.92      0.00
   31    5    7      1.52      0.00
   33    5    7      1.66      0.00
   35    5    7     -3.95      0.00
   37    5    7     -6.55      0.00
   39    5    7     -1.91      0.00
   41    5    7      0.48      0.00
  -44    6    7      3.29      0.00
  -42    6    7     -5.54      0.00
  -40    6    7      1.50      0.00
  -38    6    7     15.58      0.00
  -36    6    7      7.33      0.00
  -34    6    7     -5.99      0.00
  -32    6    7      4.73      0.00
  -30    6    7     16.34      0.00
  -28    6    7     -0.44      0.00
  -26    6    7    -11.64      0.00
  -24    6    7      1.80      0.00
  -22    6    7     -5.60      0.00
  -20    6    7    -28.53      0.00
  -18    6    7    -14.81      0.00
  -16    6    7      1.32      0.00
  -14    6    7    -22.00      0.00
  -12    6    7    -24.44      0.00
  -10    6    7     10.73      0.00
   -8    6    7      9.26      0.00
   -6    6    7    -15.49      0.00
   -4    6    7      7.64      0.00
   -2    6    7     31.43      0.00
    0    6    7     -0.20      0.00
    2    6    7    -11.81      0.00
    4    6    7     24.96      0.00
    6    6    7     21.56      0.00
    8    6    7    -13.21      0.00
   10    6    7      2.08      0.00
   12    6    7     26.16      0.00
   14    6    7      5.42      0.00
   16    6    7     -8.98      0.00
   18    6    7      2.32      0.00
   20    6    7      1.46      0.00
   22    6    7    -13.04      0.00
   24    6    7    -14.14      0.00
   26    6    7     -1.85      0.00
   28    6    7     -4.55      0.00
   30    6    7    -11.85      0.00
   32    6    7      1.58      0.00
   34    6    7      9.02      0.00
   36    6    7     -1.55      0.00
   38    6    7     -5.00      0.00
  -43    7    7      3.30      0.00
  -41    7    7      3.81      0.00
  -39    7    7     -0.26      0.00
  -37    7    7     -3.23      0.00
  -35    7    7      8.49      0.00
  -33    7    7      9.48      0.00
  -31    7    7     -8.20      0.00
  -29    7    7      2.22      0.00
  -27    7    7     13.59      0.00
  -25    7    7    -13.67      0.00
  -23    7    7    -14.69      0.00
  -21    7    7     10.98      0.00
  -19    7    7    -12.53      0.00
  -17    7    7    -32.46      0.00
  -15    7    7      7.52      0.00
  -13    7    7     13.05      0.00
  -11    7    7    -25.12      0.00
   -9    7    7     -4.38      0.00
   -7    7    7     29.73      0.00
   -5    7    7      1.47      0.00
   -3    7    7    -13.65      0.00
   -1    7    7     16.82      0.00
    1    7    7     21.83      0.00
    3    7    7     -1.70      0.00
    5    7    7     -3.02      0.00
    7    7    7     17.43      0.00
    9    7    7     20.34      0.00
   11    7    7      1.72      0.00
   13    7    7     -0.57      0.00
   15    7    7     13.11      0.00
   17    7    7      9.97      0.00
   19    7    7     -4.95      0.00
   21    7    7     -5.44      0.00
   23    7    7      2.49      0.00
   25    7    7     -6.43      0.00
   27    7    7    -14.56      0.00
   29    7    7     -2.55      0.00
   31    7    7     -3.24      0.00
   33    7    7    -15.89      0.00
   35    7    7     -8.36      0.00
  -40    8    7      3.74      0.00
  -38    8    7     -0.68      0.00
  -36    8    7     -2.03      0.00
  -34    8    7     -5.06      0.00
  -32    8    7      0.14      0.00
  -30    8    7      1.59      0.00
  -28    8    7     -8.62      0.00
  -26    8    7      0.59      0.00
  -24    8    7     11.66      0.00
  -22    8    7     -7.76      0.00
  -20    8    7    -13.44      0.00
  -18    8    7     10.69      0.00
  -16    8    7     -0.47      0.00
  -14    8    7    -26.64      0.00
  -12    8    7      2.90      0.00
  -10    8    7     22.84      0.00
   -8    8    7    -11.32      0.00
   -6    8    7     -9.68      0.00
   -4    8    7     24.93      0.00
   -2    8    7     11.82      0.00
    0    8    7    -14.71      0.00
    2    8    7     -1.99      0.00
    4    8    7     13.83      0.00
    6    8    7     -0.59      0.00
    8    8    7    -15.70      0.00
   10    8    7     -3.07      0.00
   12    8    7     10.59      0.00
   14    8    7      2.67      0.00
   16    8    7     -5.13      0.00
   18    8    7      1.38      0.00
   20    8    7      5.33      0.00
   22    8    7     -0.82      0.00
   24    8    7     -0.38      0.00
   26    8    7      4.60      0.00
   28    8    7      1.22      0.00
   30    8    7      0.39      0.00
   32    8    7      5.41      0.00
  -35    9    7      0.76      0.00
  -33    9    7     -0.39      0.00
  -31    9    7      0.65      0.00
  -29    9    7      4.38      0.00
  -27    9    7      4.52      0.00
  -25    9    7      3.29      0.00
  -23    9    7      0.55      0.00
  -21    9    7      2.75      0.00
  -19    9    7      6.96      0.00
  -17    9    7      0.11      0.00
  -15    9    7      2.06      0.00
  -13    9    7     10.88      0.00
  -11    9    7     -2.07      0.00
   -9    9    7     -8.85      0.00
   -7    9    7      7.59      0.00
   -5    9    7      3.12      0.00
   -3    9    7    -16.28      0.00
   -1    9    7     -4.96      0.00
    1    9    7     12.35      0.00
    3    9    7     -4.62      0.00
    5    9    7    -16.89      0.00
    7    9    7      2.82      0.00
    9    9    7      5.26      0.00
   11    9    7    -12.86      0.00
   13    9    7     -9.73      0.00
   15    9    7      3.04      0.00
   17    9    7      4.85      0.00
   19    9    7      4.26      0.00
   21    9    7      6.78      0.00
   23    9    7      3.24      0.00
   25    9    7     -2.63      0.00
   27    9    7      2.42      0.00
   29    9    7      5.29      0.00
  -30   10    7     -0.06      0.00
  -28   10    7      1.76      0.00
  -26   10    7     -0.22      0.00
  -24   10    7      1.91      0.00
  -22   10    7     10.73      0.00
  -20   10    7      6.45      0.00
  -18   10    7     -2.37      0.00
  -16   10    7      4.61      0.00
  -14   10    7      7.92      0.00
  -12   10    7     -2.65      0.00
  -10   10    7      1.59      0.00
   -8   10    7      7.41      0.00
   -6   10    7     -7.43      0.00
   -4   10    7     -5.93      0.00
   -2   10    7      6.94      0.00
    0   10    7     -6.74      0.00
    2   10    7    -15.20      0.00
    4   10    7     -1.97      0.00
    6   10    7     -8.02      0.00
    8   10    7    -19.76      0.00
   10   10    7     -6.81      0.00
   12   10    7      1.72      0.00
   14   10    7     -1.60      0.00
   16   10    7      1.99      0.00
   18   10    7      3.49      0.00
   20   10    7     -1.12      0.00
   22   10    7      2.60      0.00
   24   10    7     11.16      0.00
  -23   11    7      7.47      0.00
  -21   11    7      7.29      0.00
  -19   11    7      7.41      0.00
  -17   11    7      9.74      0.00
  -15   11    7      3.99      0.00
  -13   11    7     -1.55      0.00
  -11   11    7      3.86      0.00
   -9   11    7      0.70      0.00
   -7   11    7     -2.78      0.00
   -5   11    7      0.61      0.00
   -3   11    7     -3.91      0.00
   -1   11    7     -1.99      0.00
    1   11    7      7.66      0.00
    3   11    7      6.35      0.00
    5   11    7      2.56      0.00
    7   11    7      4.74      0.00
    9   11    7      3.99      0.00
   11   11    7     -0.15      0.00
   13   11    7     -3.13      0.00
   15   11    7     -3.24      0.00
   17   11    7     -0.89      0.00
  -12   12    7     -6.21      0.00
  -10   12    7    -11.01      0.00
   -8   12    7    -10.78      0.00
   -6   12    7     -5.74      0.00
   -4   12    7     -0.42      0.00
   -2   12    7     -2.23      0.00
    0   12    7     -7.30      0.00
    2   12    7     -6.21      0.00
    4   12    7     -3.42      0.00
  -52    0    8     -6.96      0.00
  -50    0    8      0.08      0.00
  -48    0    8      3.12      0.00
  -46    0    8     -1.82      0.00
  -44    0    8     -0.91      0.00
  -42    0    8      8.19      0.00
  -40    0    8     13.72      0.00
  -38    0    8     -3.07      0.00
  -36    0    8     -3.11      0.00
  -34    0    8     27.40      0.00
  -32    0    8      7.62      0.00
  -30    0    8    -27.01      0.00
  -28    0    8     25.84      0.00
  -26    0    8     49.77      0.00
  -24    0    8    -31.42      0.00
  -22    0    8    -10.34      0.00
  -20    0    8     85.09      0.00
  -18    0    8     -2.22      0.00
  -16    0    8    -90.03      0.00
  -14    0    8     14.74      0.00
  -12    0    8      5.17      0.00
  -10    0    8   -135.52      0.00
   -8    0    8    -71.64      0.00
   -6    0    8     21.87      0.00
   -4    0    8    -76.47      0.00
   -2    0    8    -54.76      0.00
    0    0    8     98.75      0.00
    2    0    8     44.18      0.00
    4    0    8    -36.45      0.00
    6    0    8     73.96      0.00
    8    0    8     84.84      0.00
   10    0    8    -41.25      0.00
   12    0    8    -34.48      0.00
   14    0    8     33.59      0.00
   16    0    8      3.51      0.00
   18    0    8    -31.80      0.00
   20    0    8     -5.32      0.00
   22    0    8     16.01      0.00
   24    0    8      5.13      0.00
   26    0    8     -9.10      0.00
   28    0    8    -11.31      0.00
   30    0    8     -5.81      0.00
   32    0    8     -9.37      0.00
   34    0    8    -17.75      0.00
   36    0    8    -14.03      0.00
   38    0    8     -9.79      0.00
   40    0    8     -7.86      0.00
   42    0    8     -1.62      0.00
   44    0    8     -1.80      0.00
  -51    1    8      2.54      0.00
  -49    1    8     -2.44      0.00
  -47    1    8      3.07      0.00
  -45    1    8      9.15      0.00
  -43    1    8      3.79      0.00
  -41    1    8     -1.79      0.00
  -39    1    8      6.24      0.00
  -37    1    8     11.69      0.00
  -35    1    8     -8.50      0.00
  -33    1    8    -10.89      0.00
  -31    1    8     20.75      0.00
  -29    1    8      9.40      0.00
  -27    1    8    -24.75      0.00
  -25    1    8     18.80      0.00
  -23    1    8     55.32      0.00
  -21    1    8    -11.87      0.00
  -19    1    8    -26.97      0.00
  -17    1    8     43.91      0.00
  -15    1    8      2.46      0.00
  -13    1    8    -75.30      0.00
  -11    1    8    -11.36      0.00
   -9    1    8     20.77      0.00
   -7    1    8    -53.02      0.00
   -5    1    8    -13.53      0.00
   -3    1    8     67.51      0.00
   -1    1    8      0.54      0.00
    1    1    8    -24.80      0.00
    3    1    8     73.39      0.00
    5    1    8     51.39      0.00
    7    1    8    -43.44      0.00
    9    1    8      3.94      0.00
   11    1    8     64.57      0.00
   13    1    8      8.37      0.00
   15    1    8    -23.02      0.00
   17    1    8     25.39      0.00
   19    1    8     40.18      0.00
   21    1    8      3.78      0.00
   23    1    8     -6.80      0.00
   25    1    8     10.08      0.00
   27    1    8      5.90      0.00
   29    1    8    -14.02      0.00
   31    1    8    -14.45      0.00
   33    1    8     -4.44      0.00
   35    1    8     -8.81      0.00
   37    1    8     -9.41      0.00
   39    1    8     -1.34      0.00
   41    1    8     -4.29      0.00
   43    1    8     -3.73      0.00
  -50    2    8      0.34      0.00
  -48    2    8      1.86      0.00
  -46    2    8     -7.97      0.00
  -44    2    8     -8.93      0.00
  -42    2    8     -0.03      0.00
  -40    2    8     -6.85      0.00
  -38    2    8     -9.33      0.00
  -36    2    8     10.64      0.00
  -34    2    8      9.90      0.00
  -32    2    8    -11.52      0.00
  -30    2    8      2.89      0.00
  -28    2    8     18.35      0.00
  -26    2    8    -14.22      0.00
  -24    2    8    -27.75      0.00
  -22    2    8     -6.08      0.00
  -20    2    8    -18.02      0.00
  -18    2    8    -32.43      0.00
  -16    2    8     -6.09      0.00
  -14    2    8      6.70      0.00
  -12    2    8     -1.39      0.00
  -10    2    8     12.27      0.00
   -8    2    8     21.62      0.00
   -6    2    8     -4.98      0.00
   -4    2    8    -29.54      0.00
   -2    2    8    -19.89      0.00
    0    2    8     -6.54      0.00
    2    2    8    -27.55      0.00
    4    2    8    -45.78      0.00
    6    2    8     -0.32      0.00
    8    2    8     43.33      0.00
   10    2    8      3.85      0.00
   12    2    8    -22.63      0.00
   14    2    8     25.30      0.00
   16    2    8     25.21      0.00
   18    2    8    -34.32      0.00
   20    2    8    -28.69      0.00
   22    2    8      6.00      0.00
   24    2    8    -14.66      0.00
   26    2    8    -26.42      0.00
   28    2    8      1.82      0.00
   30    2    8      6.09      0.00
   32    2    8     -9.27      0.00
   34    2    8     -0.45      0.00
   36    2    8      7.66      0.00
   38    2    8     -3.70      0.00
   40    2    8     -1.49      0.00
   42    2    8      6.69      0.00
  -49    3    8     -1.97      0.00
  -47    3    8     -2.80      0.00
  -45    3    8      3.06      0.00
  -43    3    8     -2.49      0.00
  -41    3    8     -3.27      0.00
  -39    3    8      5.11      0.00
  -37    3    8     -5.62      0.00
  -35    3    8     -8.77      0.00
  -33    3    8     16.79      0.00
  -31    3    8     10.38      0.00
  -29    3    8    -19.34      0.00
  -27    3    8      1.45      0.00
  -25    3    8     11.18      0.00
  -23    3    8    -32.79      0.00
  -21    3    8    -20.37      0.00
  -19    3    8     22.89      0.00
  -17    3    8     -6.48      0.00
  -15    3    8     -6.36      0.00
  -13    3    8     58.44      0.00
  -11    3    8     46.48      0.00
   -9    3    8      3.82      0.00
   -7    3    8     38.97      0.00
   -5    3    8     51.98      0.00
   -3    3    8      2.22      0.00
   -1    3    8    -17.83      0.00
    1    3    8    -11.64      0.00
    3    3    8     -6.48      0.00
    5    3    8     -0.17      0.00
    7    3    8    -22.15      0.00
    9    3    8    -27.01      0.00
   11    3    8     20.25      0.00
   13    3    8     17.34      0.00
   15    3    8    -30.14      0.00
   17    3    8     -7.15      0.00
   19    3    8     21.27      0.00
   21    3    8    -14.28      0.00
   23    3    8    -17.32      0.00
   25    3    8     12.09      0.00
   27    3    8      0.92      0.00
   29    3    8     -5.25      0.00
   31    3    8     15.54      0.00
   33    3    8     13.43      0.00
   35    3    8      0.96      0.00
   37    3    8      7.08      0.00
   39    3    8      7.32      0.00
   41    3    8     -4.28      0.00
  -48    4    8      5.51      0.00
  -46    4    8      5.49      0.00
  -44    4    8     -0.73      0.00
  -42    4    8     -1.92      0.00
  -40    4    8     -2.80      0.00
  -38    4    8     -2.86      0.00
  -36    4    8      0.84      0.00
  -34    4    8     -4.25      0.00
  -32    4    8    -11.07      0.00
  -30    4    8     -0.79      0.00
  -28    4    8      0.94      0.00
  -26    4    8    -15.26      0.00
  -24    4    8    -10.49      0.00
  -22    4    8      3.57      0.00
  -20    4    8     -7.50      0.00
  -18    4    8     -8.96      0.00
  -16    4    8     15.93      0.00
  -14    4    8     14.66      0.00
  -12    4    8      0.19      0.00
  -10    4    8     24.12      0.00
   -8    4    8     38.60      0.00
   -6    4    8      8.40      0.00
   -4    4    8     -7.93      0.00
   -2    4    8     10.14      0.00
    0    4    8     14.17      0.00
    2    4    8    -18.52      0.00
    4    4    8    -41.72      0.00
    6    4    8    -19.88      0.00
    8    4    8     -3.83      0.00
   10    4    8    -29.97      0.00
   12    4    8    -38.29      0.00
   14    4    8     -3.28      0.00
   16    4    8      5.88      0.00
   18    4    8    -15.14      0.00
   20    4    8     -4.95      0.00
   22    4    8     12.25      0.00
   24    4    8      2.72      0.00
   26    4    8      0.43      0.00
   28    4    8      7.95      0.00
   30    4    8      5.25      0.00
   32    4    8      4.37      0.00
   34    4    8      9.24      0.00
   36    4    8      7.63      0.00
   38    4    8      2.17      0.00
   40    4    8      2.52      0.00
  -47    5    8     -4.20      0.00
  -45    5    8     -1.36      0.00
  -43    5    8      4.42      0.00
  -41    5    8      0.66      0.00
  -39    5    8     -4.54      0.00
  -37    5    8     -0.47      0.00
  -35    5    8     -4.68      0.00
  -33    5    8    -13.55      0.00
  -31    5    8     -5.74      0.00
  -29    5    8     -2.22      0.00
  -27    5    8    -11.53      0.00
  -25    5    8      2.02      0.00
  -23    5    8     20.90      0.00
  -21    5    8      3.10      0.00
  -19    5    8     -0.46      0.00
  -17    5    8     27.90      0.00
  -15    5    8     14.16      0.00
  -13    5    8     -9.76      0.00
  -11    5    8     15.03      0.00
   -9    5    8     15.69      0.00
   -7    5    8    -14.41      0.00
   -5    5    8     11.49      0.00
   -3    5    8     36.65      0.00
   -1    5    8     -6.50      0.00
    1    5    8    -11.94      0.00
    3    5    8     31.58      0.00
    5    5    8      6.27      0.00
    7    5    8    -36.68      0.00
    9    5    8    -13.33      0.00
   11    5    8      1.99      0.00
   13    5    8    -20.47      0.00
   15    5    8    -18.12      0.00
   17    5    8      1.79      0.00
   19    5    8      2.99      0.00
   21    5    8      5.81      0.00
   23    5    8     10.04      0.00
   25    5    8      1.70      0.00
   27    5    8      5.68      0.00
   29    5    8      9.99      0.00
   31    5    8     -4.15      0.00
   33    5    8     -5.65      0.00
   35    5    8      3.75      0.00
   37    5    8      1.93      0.00
   39    5    8     -1.25      0.00
  -44    6    8      1.32      0.00
  -42    6    8     -2.20      0.00
  -40    6    8     -3.53      0.00
  -38    6    8     -1.43      0.00
  -36    6    8     -7.81      0.00
  -34    6    8     -6.79      0.00
  -32    6    8     -2.51      0.00
  -30    6    8    -11.81      0.00
  -28    6    8     -3.56      0.00
  -26    6    8     12.98      0.00
  -24    6    8     -2.55      0.00
  -22    6    8     -1.21      0.00
  -20    6    8     26.84      0.00
  -18    6    8      7.17      0.00
  -16    6    8    -17.86      0.00
  -14    6    8      9.49      0.00
  -12    6    8      8.03      0.00
  -10    6    8    -25.18      0.00
   -8    6    8     -3.96      0.00
   -6    6    8     13.72      0.00
   -4    6    8    -21.17      0.00
   -2    6    8    -12.17      0.00
    0    6    8     22.01      0.00
    2    6    8     -8.15      0.00
    4    6    8    -23.10      0.00
    6    6    8     13.02      0.00
    8    6    8      6.57      0.00
   10    6    8    -18.82      0.00
   12    6    8     -4.16      0.00
   14    6    8      4.44      0.00
   16    6    8     -5.60      0.00
   18    6    8     -1.69      0.00
   20    6    8     -0.24      0.00
   22    6    8     -6.24      0.00
   24    6    8      2.28      0.00
   26    6    8      3.89      0.00
   28    6    8     -8.23      0.00
   30    6    8     -3.49      0.00
   32    6    8      4.94      0.00
   34    6    8     -2.46      0.00
   36    6    8     -6.95      0.00
  -43    7    8     -4.18      0.00
  -41    7    8      3.00      0.00
  -39    7    8      3.25      0.00
  -37    7    8     -4.18      0.00
  -35    7    8      1.41      0.00
  -33    7    8      5.60      0.00
  -31    7    8      0.55      0.00
  -29    7    8      3.57      0.00
  -27    7    8      6.73      0.00
  -25    7    8      3.95      0.00
  -23    7    8      4.44      0.00
  -21    7    8      2.61      0.00
  -19    7    8     -2.43      0.00
  -17    7    8     -2.24      0.00
  -15    7    8     -3.26      0.00
  -13    7    8     -8.46      0.00
  -11    7    8     -8.17      0.00
   -9    7    8     -8.65      0.00
   -7    7    8    -10.91      0.00
   -5    7    8     -3.19      0.00
   -3    7    8     -1.64      0.00
   -1    7    8     -9.89      0.00
    1    7    8     -0.40      0.00
    3    7    8     10.01      0.00
    5    7    8     -2.26      0.00
    7    7    8     -1.79      0.00
    9    7    8     13.91      0.00
   11    7    8      8.78      0.00
   13    7    8      1.34      0.00
   15    7    8      5.75      0.00
   17    7    8      2.52      0.00
   19    7    8     -0.02      0.00
   21    7    8      0.94      0.00
   23    7    8     -4.29      0.00
   25    7    8     -3.65      0.00
   27    7    8     -0.10      0.00
   29    7    8     -2.22      0.00
   31    7    8     -1.29      0.00
   33    7    8     -2.79      0.00
   35    7    8     -5.26      0.00
  -38    8    8      3.07      0.00
  -36    8    8      5.41      0.00
  -34    8    8     -0.18      0.00
  -32    8    8      3.67      0.00
  -30    8    8     14.26      0.00
  -28    8    8      0.88      0.00
  -26    8    8    -11.32      0.00
  -24    8    8      7.99      0.00
  -22    8    8      6.65      0.00
  -20    8    8    -19.12      0.00
  -18    8    8     -2.67      0.00
  -16    8    8     15.91      0.00
  -14    8    8    -13.87      0.00
  -12    8    8    -18.99      0.00
  -10    8    8     12.05      0.00
   -8    8    8      0.57      0.00
   -6    8    8    -24.66      0.00
   -4    8    8     -2.51      0.00
   -2    8    8     12.11      0.00
    0    8    8     -9.78      0.00
    2    8    8     -8.27      0.00
    4    8    8     15.43      0.00
    6    8    8     12.58      0.00
    8    8    8      0.64      0.00
   10    8    8     10.15      0.00
   12    8    8     14.81      0.00
   14    8    8      4.51      0.00
   16    8    8      3.77      0.00
   18    8    8      4.43      0.00
   20    8    8     -1.52      0.00
   22    8    8      0.53      0.00
   24    8    8      2.55      0.00
   26    8    8     -1.75      0.00
   28    8    8     -1.06      0.00
   30    8    8     -1.09      0.00
   32    8    8     -3.71      0.00
  -35    9    8      5.08      0.00
  -33    9    8      4.77      0.00
  -31    9    8     -6.94      0.00
  -29    9    8     -3.85      0.00
  -27    9    8     12.80      0.00
  -25    9    8      0.48      0.00
  -23    9    8    -17.63      0.00
  -21    9    8      5.31      0.00
  -19    9    8     15.34      0.00
  -17    9    8    -17.04      0.00
  -15    9    8    -12.68      0.00
  -13    9    8     19.10      0.00
  -11    9    8     -5.19      0.00
   -9    9    8    -26.99      0.00
   -7    9    8     10.21      0.00
   -5    9    8     15.38      0.00
   -3    9    8    -16.32      0.00
   -1    9    8     -2.54      0.00
    1    9    8     18.91      0.00
    3    9    8      2.14      0.00
    5    9    8     -2.94      0.00
    7    9    8     14.76      0.00
    9    9    8     10.85      0.00
   11    9    8      0.10      0.00
   13    9    8      9.23      0.00
   15    9    8      8.41      0.00
   17    9    8     -1.35      0.00
   19    9    8      2.73      0.00
   21    9    8      3.78      0.00
   23    9    8     -2.18      0.00
   25    9    8     -1.89      0.00
   27    9    8      1.14      0.00
  -30   10    8      5.76      0.00
  -28   10    8     -3.99      0.00
  -26   10    8     -5.47      0.00
  -24   10    8      3.76      0.00
  -22   10    8      0.18      0.00
  -20   10    8     -9.75      0.00
  -18   10    8     -3.42      0.00
  -16   10    8      6.89      0.00
  -14   10    8     -3.69      0.00
  -12   10    8     -9.09      0.00
  -10   10    8      9.18      0.00
   -8   10    8      5.00      0.00
   -6   10    8    -12.12      0.00
   -4   10    8      1.62      0.00
   -2   10    8     10.15      0.00
    0   10    8     -4.65      0.00
    2   10    8     -5.83      0.00
    4   10    8      5.02      0.00
    6   10    8     -0.03      0.00
    8   10    8     -7.90      0.00
   10   10    8      0.79      0.00
   12   10    8      1.65      0.00
   14   10    8     -5.45      0.00
   16   10    8      1.47      0.00
   18   10    8      4.51      0.00
   20   10    8     -1.04      0.00
   22   10    8     -0.42      0.00
  -23   11    8      0.71      0.00
  -21   11    8      2.05      0.00
  -19   11    8      0.89      0.00
  -17   11    8      0.66      0.00
  -15   11    8      1.94      0.00
  -13   11    8      3.57      0.00
  -11   11    8      1.85      0.00
   -9   11    8      0.50      0.00
   -7   11    8      4.22      0.00
   -5   11    8      2.70      0.00
   -3   11    8     -1.53      0.00
   -1   11    8      1.41      0.00
    1   11    8      3.98      0.00
    3   11    8     -1.92      0.00
    5   11    8     -6.74      0.00
    7   11    8     -1.59      0.00
    9   11    8     -0.10      0.00
   11   11    8     -4.53      0.00
   13   11    8     -1.45      0.00
   15   11    8      0.96      0.00
   -6   12    8     -1.91      0.00
   -4   12    8     -0.22      0.00
   -2   12    8     -1.32      0.00
  -51    1    9      1.08      0.00
  -49    1    9      0.34      0.00
  -47    1    9      3.69      0.00
  -45    1    9      4.60      0.00
  -43    1    9      0.19      0.00
  -41    1    9      1.59      0.00
  -39    1    9     -4.63      0.00
  -37    1    9    -10.49      0.00
  -35    1    9      1.71      0.00
  -33    1    9     -3.04      0.00
  -31    1    9    -12.81      0.00
  -29    1    9     17.32      0.00
  -27    1    9     32.06      0.00
  -25    1    9      5.88      0.00
  -23    1    9     23.79      0.00
  -21    1    9     53.61      0.00
  -19    1    9      3.78      0.00
  -17    1    9    -22.45      0.00
  -15    1    9     17.96      0.00
  -13    1    9    -11.09      0.00
  -11    1    9    -53.94      0.00
   -9    1    9     -5.92      0.00
   -7    1    9      9.25      0.00
   -5    1    9    -25.01      0.00
   -3    1    9     10.01      0.00
   -1    1    9     32.68      0.00
    1    1    9    -13.69      0.00
    3    1    9     -4.69      0.00
    5    1    9     21.35      0.00
    7    1    9    -23.19      0.00
    9    1    9    -27.39      0.00
   11    1    9     17.68      0.00
   13    1    9      6.75      0.00
   15    1    9     -3.81      0.00
   17    1    9     27.29      0.00
   19    1    9     23.47      0.00
   21    1    9      3.87      0.00
   23    1    9     17.07      0.00
   25    1    9     13.41      0.00
   27    1    9    -11.98      0.00
   29    1    9     -8.98      0.00
   31    1    9      1.34      0.00
   33    1    9    -10.40      0.00
   35    1    9    -12.26      0.00
   37    1    9      2.78      0.00
   39    1    9      3.44      0.00
   41    1    9     -2.10      0.00
  -50    2    9      1.94      0.00
  -48    2    9      2.38      0.00
  -46    2    9     -4.98      0.00
  -44    2    9     -3.29      0.00
  -42    2    9     -0.67      0.00
  -40    2    9     -8.27      0.00
  -38    2    9     -7.31      0.00
  -36    2    9     -6.91      0.00
  -34    2    9    -10.18      0.00
  -32    2    9      2.79      0.00
  -30    2    9      6.30      0.00
  -28    2    9     -3.85      0.00
  -26    2    9     16.56      0.00
  -24    2    9     36.45      0.00
  -22    2    9     10.04      0.00
  -20    2    9      4.39      0.00
  -18    2    9     28.57      0.00
  -16    2    9     -5.46      0.00
  -14    2    9    -41.82      0.00
  -12    2    9    -17.57      0.00
  -10    2    9    -23.21      0.00
   -8    2    9    -43.47      0.00
   -6    2    9     -7.18      0.00
   -4    2    9      3.49      0.00
   -2    2    9    -14.88      0.00
    0    2    9     23.09      0.00
    2    2    9     30.42      0.00
    4    2    9    -23.73      0.00
    6    2    9     -8.61      0.00
    8    2    9     23.75      0.00
   10    2    9    -20.18      0.00
   12    2    9    -27.90      0.00
   14    2    9     19.27      0.00
   16    2    9     14.64      0.00
   18    2    9      2.66      0.00
   20    2    9     30.83      0.00
   22    2    9     27.29      0.00
   24    2    9      3.65      0.00
   26    2    9     10.25      0.00
   28    2    9      8.70      0.00
   30    2    9     -9.45      0.00
   32    2    9     -8.47      0.00
   34    2    9     -0.04      0.00
   36    2    9     -2.97      0.00
   38    2    9     -2.90      0.00
   40    2    9      3.13      0.00
   42    2    9      2.08      0.00
  -49    3    9     -7.55      0.00
  -47    3    9     -5.66      0.00
  -45    3    9     -1.65      0.00
  -43    3    9     -7.59      0.00
  -41    3    9     -8.50      0.00
  -39    3    9      4.91      0.00
  -37    3    9      3.62      0.00
  -35    3    9    -10.41      0.00
  -33    3    9      0.75      0.00
  -31    3    9     15.77      0.00
  -29    3    9     -1.24      0.00
  -27    3    9     -7.06      0.00
  -25    3    9     13.99      0.00
  -23    3    9      1.25      0.00
  -21    3    9    -22.18      0.00
  -19    3    9      1.44      0.00
  -17    3    9      9.96      0.00
  -15    3    9    -21.58      0.00
  -13    3    9     -8.21      0.00
  -11    3    9     26.65      0.00
   -9    3    9     -4.96      0.00
   -7    3    9    -37.14      0.00
   -5    3    9     -3.07      0.00
   -3    3    9      0.16      0.00
   -1    3    9    -51.98      0.00
    1    3    9    -41.52      0.00
    3    3    9     13.09      0.00
    5    3    9      3.83      0.00
    7    3    9    -19.33      0.00
    9    3    9     12.15      0.00
   11    3    9     33.68      0.00
   13    3    9      9.80      0.00
   15    3    9     -1.03      0.00
   17    3    9     14.58      0.00
   19    3    9      9.57      0.00
   21    3    9     -7.38      0.00
   23    3    9     -0.13      0.00
   25    3    9     10.24      0.00
   27    3    9      2.62      0.00
   29    3    9     -3.98      0.00
   31    3    9      0.97      0.00
   33    3    9      3.85      0.00
   35    3    9     -1.29      0.00
   37    3    9     -3.69      0.00
   39    3    9     -1.41      0.00
   41    3    9      1.09      0.00
  -48    4    9      3.91      0.00
  -46    4    9     -0.13      0.00
  -44    4    9     -0.15      0.00
  -42    4    9      7.89      0.00
  -40    4    9      0.49      0.00
  -38    4    9     -9.33      0.00
  -36    4    9     18.15      0.00
  -34    4    9     28.93      0.00
  -32    4    9    -11.30      0.00
  -30    4    9     -7.37      0.00
  -28    4    9     29.13      0.00
  -26    4    9    -12.54      0.00
  -24    4    9    -46.43      0.00
  -22    4    9     13.51      0.00
  -20    4    9     14.28      0.00
  -18    4    9    -48.20      0.00
  -16    4    9      6.20      0.00
  -14    4    9     64.89      0.00
  -12    4    9    -13.98      0.00
  -10    4    9    -29.72      0.00
   -8    4    9     53.21      0.00
   -6    4    9     12.36      0.00
   -4    4    9    -60.73      0.00
   -2    4    9      6.06      0.00
    0    4    9     38.50      0.00
    2    4    9    -28.99      0.00
    4    4    9    -17.30      0.00
    6    4    9     37.90      0.00
    8    4    9     17.10      0.00
   10    4    9    -10.18      0.00
   12    4    9      3.00      0.00
   14    4    9      6.90      0.00
   16    4    9     -7.87      0.00
   18    4    9    -15.86      0.00
   20    4    9     -8.38      0.00
   22    4    9      2.43      0.00
   24    4    9     -2.43      0.00
   26    4    9    -10.09      0.00
   28    4    9      5.53      0.00
   30    4    9     16.88      0.00
   32    4    9      1.17      0.00
   34    4    9     -3.42      0.00
   36    4    9      8.70      0.00
   38    4    9      7.36      0.00
   40    4    9      0.58      0.00
  -47    5    9      2.26      0.00
  -45    5    9      1.30      0.00
  -43    5    9      0.16      0.00
  -41    5    9      2.48      0.00
  -39    5    9     10.38      0.00
  -37    5    9      4.73      0.00
  -35    5    9    -13.91      0.00
  -33    5    9      3.20      0.00
  -31    5    9     22.81      0.00
  -29    5    9    -14.38      0.00
  -27    5    9    -26.16      0.00
  -25    5    9     15.34      0.00
  -23    5    9     -2.67      0.00
  -21    5    9    -39.98      0.00
  -19    5    9     12.04      0.00
  -17    5    9     36.36      0.00
  -15    5    9    -25.69      0.00
  -13    5    9     -8.04      0.00
  -11    5    9     57.26      0.00
   -9    5    9      7.29      0.00
   -7    5    9    -34.80      0.00
   -5    5    9     32.27      0.00
   -3    5    9     33.99      0.00
   -1    5    9    -33.28      0.00
    1    5    9     -5.52      0.00
    3    5    9     38.31      0.00
    5    5    9     -1.52      0.00
    7    5    9    -19.91      0.00
    9    5    9     14.34      0.00
   11    5    9     17.21      0.00
   13    5    9     -8.81      0.00
   15    5    9    -10.54      0.00
   17    5    9      1.41      0.00
   19    5    9     -3.23      0.00
   21    5    9    -13.43      0.00
   23    5    9     -9.53      0.00
   25    5    9      2.37      0.00
   27    5    9      3.64      0.00
   29    5    9     -2.31      0.00
   31    5    9      5.09      0.00
   33    5    9     17.25      0.00
   35    5    9     12.25      0.00
   37    5    9      3.75      0.00
  -44    6    9      3.77      0.00
  -42    6    9     -3.10      0.00
  -40    6    9     -3.23      0.00
  -38    6    9      4.01      0.00
  -36    6    9      6.35      0.00
  -34    6    9      0.93      0.00
  -32    6    9     -9.33      0.00
  -30    6    9     -5.48      0.00
  -28    6    9      6.07      0.00
  -26    6    9     -1.36      0.00
  -24    6    9    -10.61      0.00
  -22    6    9     -0.25      0.00
  -20    6    9      0.71      0.00
  -18    6    9    -15.55      0.00
  -16    6    9     -6.16      0.00
  -14    6    9     14.14      0.00
  -12    6    9     -0.37      0.00
  -10    6    9     -7.18      0.00
   -8    6    9     24.27      0.00
   -6    6    9     27.95      0.00
   -4    6    9     -0.16      0.00
   -2    6    9     13.47      0.00
    0    6    9     35.91      0.00
    2    6    9      5.18      0.00
    4    6    9    -13.26      0.00
    6    6    9     13.82      0.00
    8    6    9      7.98      0.00
   10    6    9    -26.85      0.00
   12    6    9    -16.85      0.00
   14    6    9      7.02      0.00
   16    6    9     -7.02      0.00
   18    6    9    -16.17      0.00
   20    6    9      3.05      0.00
   22    6    9      5.59      0.00
   24    6    9     -7.65      0.00
   26    6    9      0.29      0.00
   28    6    9      6.48      0.00
   30    6    9     -1.45      0.00
   32    6    9      4.39      0.00
   34    6    9     11.97      0.00
   36    6    9      8.47      0.00
  -41    7    9      3.71      0.00
  -39    7    9     -1.18      0.00
  -37    7    9     -9.44      0.00
  -35    7    9     -8.64      0.00
  -33    7    9     -5.05      0.00
  -31    7    9    -10.67      0.00
  -29    7    9     -7.69      0.00
  -27    7    9     -0.92      0.00
  -25    7    9     -7.00      0.00
  -23    7    9     -0.78      0.00
  -21    7    9      7.55      0.00
  -19    7    9     -6.37      0.00
  -17    7    9     -8.58      0.00
  -15    7    9      4.61      0.00
  -13    7    9      0.06      0.00
  -11    7    9     -2.32      0.00
   -9    7    9     11.59      0.00
   -7    7    9      9.24      0.00
   -5    7    9      3.54      0.00
   -3    7    9     15.03      0.00
   -1    7    9      6.66      0.00
    1    7    9     -7.45      0.00
    3    7    9      6.78      0.00
    5    7    9      0.04      0.00
    7    7    9    -23.03      0.00
    9    7    9     -2.60      0.00
   11    7    9     11.85      0.00
   13    7    9    -14.22      0.00
   15    7    9    -14.95      0.00
   17    7    9      6.62      0.00
   19    7    9      0.98      0.00
   21    7    9     -8.84      0.00
   23    7    9     -1.53      0.00
   25    7    9     -3.98      0.00
   27    7    9    -10.94      0.00
   29    7    9     -2.10      0.00
   31    7    9     -1.18      0.00
   33    7    9    -10.50      0.00
  -38    8    9     -2.51      0.00
  -36    8    9     -4.17      0.00
  -34    8    9     -6.30      0.00
  -32    8    9     -4.83      0.00
  -30    8    9     -1.14      0.00
  -28    8    9     -2.28      0.00
  -26    8    9      3.75      0.00
  -24    8    9      9.24      0.00
  -22    8    9      1.17      0.00
  -20    8    9     -0.36      0.00
  -18    8    9      7.59      0.00
  -16    8    9      1.58      0.00
  -14    8    9    -10.10      0.00
  -12    8    9     -4.55      0.00
  -10    8    9      0.91      0.00
   -8    8    9     -4.70      0.00
   -6    8    9     -2.87      0.00
   -4    8    9     -0.38      0.00
   -2    8    9     -0.84      0.00
    0    8    9      3.26      0.00
    2    8    9     -5.04      0.00
    4    8    9    -10.16      0.00
    6    8    9      6.21      0.00
    8    8    9      1.05      0.00
   10    8    9    -20.56      0.00
   12    8    9     -7.65      0.00
   14    8    9      9.67      0.00
   16    8    9     -1.33      0.00
   18    8    9     -7.42      0.00
   20    8    9     -3.44      0.00
   22    8    9     -3.65      0.00
   24    8    9      0.33      0.00
   26    8    9      1.95      0.00
   28    8    9     -1.39      0.00
   30    8    9      1.70      0.00
  -35    9    9     -1.05      0.00
  -33    9    9     -2.07      0.00
  -31    9    9     -1.64      0.00
  -29    9    9     -2.00      0.00
  -27    9    9     -1.31      0.00
  -25    9    9      3.89      0.00
  -23    9    9      1.18      0.00
  -21    9    9     -2.40      0.00
  -19    9    9      8.21      0.00
  -17    9    9      7.07      0.00
  -15    9    9     -3.25      0.00
  -13    9    9      7.27      0.00
  -11    9    9     11.11      0.00
   -9    9    9     -6.73      0.00
   -7    9    9     -7.63      0.00
   -5    9    9      4.69      0.00
   -3    9    9     -3.44      0.00
   -1    9    9    -14.26      0.00
    1    9    9     -0.61      0.00
    3    9    9      8.54      0.00
    5    9    9     -5.49      0.00
    7    9    9     -4.88      0.00
    9    9    9     12.26      0.00
   11    9    9      9.55      0.00
   13    9    9     -2.99      0.00
   15    9    9     -2.20      0.00
   17    9    9      2.66      0.00
   19    9    9      3.87      0.00
   21    9    9      5.49      0.00
   23    9    9      1.33      0.00
   25    9    9     -5.13      0.00
  -28   10    9      0.36      0.00
  -26   10    9     -3.90      0.00
  -24   10    9     -2.57      0.00
  -22   10    9      9.24      0.00
  -20   10    9      7.05      0.00
  -18   10    9     -5.53      0.00
  -16   10    9      1.90      0.00
  -14   10    9      7.62      0.00
  -12   10    9    -10.59      0.00
  -10   10    9     -9.17      0.00
   -8   10    9      7.44      0.00
   -6   10    9     -6.19      0.00
   -4   10    9    -14.56      0.00
   -2   10    9      2.94      0.00
    0   10    9      3.43      0.00
    2   10    9     -4.95      0.00
    4   10    9      5.47      0.00
    6   10    9      8.29      0.00
    8   10    9     -4.19      0.00
   10   10    9     -2.55      0.00
   12   10    9      4.83      0.00
   14   10    9      3.00      0.00
   16   10    9      4.18      0.00
   18   10    9      5.55      0.00
   20   10    9     -0.93      0.00
  -21   11    9      1.91      0.00
  -19   11    9      4.96      0.00
  -17   11    9      9.64      0.00
  -15   11    9      5.83      0.00
  -13   11    9      1.26      0.00
  -11   11    9      6.66      0.00
   -9   11    9      0.90      0.00
   -7   11    9     -3.03      0.00
   -5   11    9      6.21      0.00
   -3   11    9      2.57      0.00
   -1   11    9     -2.04      0.00
    1   11    9      5.50      0.00
    3   11    9      7.28      0.00
    5   11    9      5.46      0.00
    7   11    9      8.90      0.00
    9   11    9      9.31      0.00
   11   11    9      5.75      0.00
   13   11    9      4.46      0.00
  -50    0   10     -9.56      0.00
  -48    0   10     -4.29      0.00
  -46    0   10      1.93      0.00
  -44    0   10     -5.77      0.00
  -42    0   10     -7.64      0.00
  -40    0   10     18.77      0.00
  -38    0   10     15.61      0.00
  -36    0   10    -12.30      0.00
  -34    0   10     16.31      0.00
  -32    0   10     28.94      0.00
  -30    0   10    -32.87      0.00
  -28    0   10    -31.45      0.00
  -26    0   10     23.85      0.00
  -24    0   10    -33.31      0.00
  -22    0   10    -82.05      0.00
  -20    0   10     15.68      0.00
  -18    0   10     34.58      0.00
  -16    0   10    -53.86      0.00
  -14    0   10     -5.48      0.00
  -12    0   10     56.50      0.00
  -10    0   10    -34.14      0.00
   -8    0   10    -60.63      0.00
   -6    0   10     12.49      0.00
   -4    0   10    -24.23      0.00
   -2    0   10    -75.24      0.00
    0    0   10      1.97      0.00
    2    0   10     45.20      0.00
    4    0   10      1.42      0.00
    6    0   10     13.33      0.00
    8    0   10     59.01      0.00
   10    0   10     44.00      0.00
   12    0   10     -4.70      0.00
   14    0   10    -24.15      0.00
   16    0   10     -4.29      0.00
   18    0   10     -3.21      0.00
   20    0   10    -39.67      0.00
   22    0   10    -36.53      0.00
   24    0   10      4.63      0.00
   26    0   10      0.80      0.00
   28    0   10    -19.26      0.00
   30    0   10      2.79      0.00
   32    0   10     18.73      0.00
   34    0   10      2.04      0.00
   36    0   10     -3.35      0.00
   38    0   10      3.25      0.00
   40    0   10      0.50      0.00
  -51    1   10      4.66      0.00
  -49    1   10      3.34      0.00
  -47    1   10     -2.11      0.00
  -45    1   10      0.17      0.00
  -43    1   10     11.42      0.00
  -41    1   10      7.06      0.00
  -39    1   10     -2.30      0.00
  -37    1   10     16.27      0.00
  -35    1   10     17.58      0.00
  -33    1   10    -14.11      0.00
  -31    1   10     -2.74      0.00
  -29    1   10     23.13      0.00
  -27    1   10    -16.72      0.00
  -25    1   10    -32.88      0.00
  -23    1   10     28.26      0.00
  -21    1   10     23.16      0.00
  -19    1   10    -36.97      0.00
  -17    1   10      2.46      0.00
  -15    1   10     45.67      0.00
  -13    1   10    -12.56      0.00
  -11    1   10    -21.21      0.00
   -9    1   10     35.17      0.00
   -7    1   10      8.23      0.00
   -5    1   10    -28.28      0.00
   -3    1   10     23.81      0.00
   -1    1   10     37.12      0.00
    1    1   10    -15.74      0.00
    3    1   10     -2.20      0.00
    5    1   10     44.61      0.00
    7    1   10     18.46      0.00
    9    1   10    -22.42      0.00
   11    1   10      1.34      0.00
   13    1   10     33.64      0.00
   15    1   10      6.63      0.00
   17    1   10    -24.86      0.00
   19    1   10      0.71      0.00
   21    1   10     19.68      0.00
   23    1   10    -11.65      0.00
   25    1   10    -19.50      0.00
   27    1   10      9.78      0.00
   29    1   10      7.22      0.00
   31    1   10    -11.77      0.00
   33    1   10     -3.80      0.00
   35    1   10      3.51      0.00
   37    1   10     -1.29      0.00
   39    1   10      0.13      0.00
   41    1   10     -0.21      0.00
  -50    2   10     -0.27      0.00
  -48    2   10      2.47      0.00
  -46    2   10      4.61      0.00
  -44    2   10      0.28      0.00
  -42    2   10     -2.54      0.00
  -40    2   10     -2.01      0.00
  -38    2   10     -2.29      0.00
  -36    2   10     -4.33      0.00
  -34    2   10     -2.96      0.00
  -32    2   10      3.05      0.00
  -30    2   10      3.30      0.00
  -28    2   10     -1.02      0.00
  -26    2   10      8.98      0.00
  -24    2   10     17.87      0.00
  -22    2   10     -6.43      0.00
  -20    2   10    -18.26      0.00
  -18    2   10     11.13      0.00
  -16    2   10      0.87      0.00
  -14    2   10    -37.69      0.00
  -12    2   10     -8.79      0.00
  -10    2   10     22.14      0.00
   -8    2   10     -7.45      0.00
   -6    2   10      0.97      0.00
   -4    2   10     35.09      0.00
   -2    2   10      0.69      0.00
    0    2   10    -15.65      0.00
    2    2   10     26.58      0.00
    4    2   10     -0.67      0.00
    6    2   10    -50.99      0.00
    8    2   10     -0.42      0.00
   10    2   10     33.95      0.00
   12    2   10    -19.14      0.00
   14    2   10    -19.32      0.00
   16    2   10     31.26      0.00
   18    2   10     15.03      0.00
   20    2   10    -18.32      0.00
   22    2   10     -1.53      0.00
   24    2   10      6.94      0.00
   26    2   10    -12.50      0.00
   28    2   10    -13.36      0.00
   30    2   10     -1.69      0.00
   32    2   10     -2.71      0.00
   34    2   10     -2.80      0.00
   36    2   10      1.44      0.00
   38    2   10     -1.71      0.00
   40    2   10     -1.97      0.00
  -49    3   10      2.29      0.00
  -47    3   10     -1.33      0.00
  -45    3   10     -3.44      0.00
  -43    3   10     -4.38      0.00
  -41    3   10     -1.51      0.00
  -39    3   10     -2.26      0.00
  -37    3   10    -12.20      0.00
  -35    3   10     -9.05      0.00
  -33    3   10      3.42      0.00
  -31    3   10     -1.53      0.00
  -29    3   10     -1.15      0.00
  -27    3   10     22.21      0.00
  -25    3   10     16.57      0.00
  -23    3   10     -3.74      0.00
  -21    3   10     23.68      0.00
  -19    3   10     24.79      0.00
  -17    3   10    -25.12      0.00
  -15    3   10     -7.65      0.00
  -13    3   10     30.86      0.00
  -11    3   10     -8.63      0.00
   -9    3   10    -14.92      0.00
   -7    3   10     36.01      0.00
   -5    3   10     18.22      0.00
   -3    3   10     -3.37      0.00
   -1    3   10     33.00      0.00
    1    3   10      3.42      0.00
    3    3   10    -42.59      0.00
    5    3   10      4.97      0.00
    7    3   10     10.60      0.00
    9    3   10    -49.64      0.00
   11    3   10    -19.84      0.00
   13    3   10     32.82      0.00
   15    3   10      1.12      0.00
   17    3   10     -9.93      0.00
   19    3   10     23.98      0.00
   21    3   10     17.36      0.00
   23    3   10      1.09      0.00
   25    3   10      7.83      0.00
   27    3   10      0.42      0.00
   29    3   10     -6.94      0.00
   31    3   10      1.14      0.00
   33    3   10     -0.79      0.00
   35    3   10     -3.84      0.00
   37    3   10      3.14      0.00
   39    3   10      4.90      0.00
  -48    4   10     -1.81      0.00
  -46    4   10      1.52      0.00
  -44    4   10      1.07      0.00
  -42    4   10     -4.52      0.00
  -40    4   10     -9.36      0.00
  -38    4   10     -7.13      0.00
  -36    4   10     -4.85      0.00
  -34    4   10     -5.99      0.00
  -32    4   10     -4.85      0.00
  -30    4   10     -0.05      0.00
  -28    4   10      1.21      0.00
  -26    4   10      1.31      0.00
  -24    4   10      7.09      0.00
  -22    4   10      1.96      0.00
  -20    4   10     -7.12      0.00
  -18    4   10      1.93      0.00
  -16    4   10      3.26      0.00
  -14    4   10    -10.99      0.00
  -12    4   10     -5.86      0.00
  -10    4   10      6.86      0.00
   -8    4   10     -1.09      0.00
   -6    4   10     -2.02      0.00
   -4    4   10      0.98      0.00
   -2    4   10    -20.22      0.00
    0    4   10    -17.58      0.00
    2    4   10      6.11      0.00
    4    4   10    -18.04      0.00
    6    4   10    -39.96      0.00
    8    4   10     -5.02      0.00
   10    4   10      7.90      0.00
   12    4   10    -23.08      0.00
   14    4   10    -17.45      0.00
   16    4   10     13.45      0.00
   18    4   10     11.15      0.00
   20    4   10      2.68      0.00
   22    4   10     10.43      0.00
   24    4   10     13.09      0.00
   26    4   10     11.90      0.00
   28    4   10     10.59      0.00
   30    4   10      2.72      0.00
   32    4   10     -0.61      0.00
   34    4   10      2.63      0.00
   36    4   10      0.35      0.00
   38    4   10     -2.02      0.00
  -45    5   10     -2.84      0.00
  -43    5   10      0.23      0.00
  -41    5   10     -2.25      0.00
  -39    5   10     -2.53      0.00
  -37    5   10      6.26      0.00
  -35    5   10      2.72      0.00
  -33    5   10     -5.50      0.00
  -31    5   10      7.04      0.00
  -29    5   10      9.81      0.00
  -27    5   10    -10.63      0.00
  -25    5   10     -4.27      0.00
  -23    5   10     19.70      0.00
  -21    5   10      3.55      0.00
  -19    5   10     -8.59      0.00
  -17    5   10     24.46      0.00
  -15    5   10     23.33      0.00
  -13    5   10     -8.19      0.00
  -11    5   10      9.56      0.00
   -9    5   10     19.41      0.00
   -7    5   10    -22.65      0.00
   -5    5   10    -25.28      0.00
   -3    5   10     10.97      0.00
   -1    5   10     -6.76      0.00
    1    5   10    -31.09      0.00
    3    5   10      2.46      0.00
    5    5   10     20.05      0.00
    7    5   10     -2.98      0.00
    9    5   10     -9.49      0.00
   11    5   10      3.20      0.00
   13    5   10      6.69      0.00
   15    5   10     -1.51      0.00
   17    5   10     -7.34      0.00
   19    5   10     -3.81      0.00
   21    5   10      8.34      0.00
   23    5   10     12.11      0.00
   25    5   10      2.28      0.00
   27    5   10      6.81      0.00
   29    5   10     14.89      0.00
   31    5   10      4.61      0.00
   33    5   10     -1.70      0.00
   35    5   10      0.86      0.00
   37    5   10      0.06      0.00
  -44    6   10      1.46      0.00
  -42    6   10      1.55      0.00
  -40    6   10      2.06      0.00
  -38    6   10      0.76      0.00
  -36    6   10      1.39      0.00
  -34    6   10      9.75      0.00
  -32    6   10      5.55      0.00
  -30    6   10    -10.43      0.00
  -28    6   10      0.35      0.00
  -26    6   10     12.14      0.00
  -24    6   10    -14.03      0.00
  -22    6   10    -12.53      0.00
  -20    6   10     25.49      0.00
  -18    6   10      8.71      0.00
  -16    6   10    -15.49      0.00
  -14    6   10     21.93      0.00
  -12    6   10     20.57      0.00
  -10    6   10    -27.73      0.00
   -8    6   10     -9.77      0.00
   -6    6   10     18.88      0.00
   -4    6   10    -21.08      0.00
   -2    6   10    -29.20      0.00
    0    6   10     15.28      0.00
    2    6   10      6.57      0.00
    4    6   10    -19.53      0.00
    6    6   10      1.88      0.00
    8    6   10     15.12      0.00
   10    6   10      4.57      0.00
   12    6   10      1.07      0.00
   14    6   10      1.15      0.00
   16    6   10      1.83      0.00
   18    6   10      3.10      0.00
   20    6   10     -2.14      0.00
   22    6   10     -6.92      0.00
   24    6   10      1.12      0.00
   26    6   10      4.92      0.00
   28    6   10     -1.83      0.00
   30    6   10      2.89      0.00
   32    6   10      9.46      0.00
   34    6   10      6.72      0.00
  -41    7   10      1.90      0.00
  -39    7   10      8.22      0.00
  -37    7   10      4.41      0.00
  -35    7   10      0.23      0.00
  -33    7   10      6.57      0.00
  -31    7   10     10.66      0.00
  -29    7   10      1.77      0.00
  -27    7   10     -5.06      0.00
  -25    7   10      2.25      0.00
  -23    7   10      3.45      0.00
  -21    7   10    -10.41      0.00
  -19    7   10     -9.66      0.00
  -17    7   10      4.03      0.00
  -15    7   10     -5.18      0.00
  -13    7   10    -15.48      0.00
  -11    7   10      4.30      0.00
   -9    7   10      9.80      0.00
   -7    7   10    -10.67      0.00
   -5    7   10     -2.90      0.00
   -3    7   10     15.96      0.00
   -1    7   10      0.16      0.00
    1    7   10     -9.17      0.00
    3    7   10     10.99      0.00
    5    7   10     12.03      0.00
    7    7   10     -2.38      0.00
    9    7   10      1.76      0.00
   11    7   10      7.17      0.00
   13    7   10      2.09      0.00
   15    7   10     -3.75      0.00
   17    7   10     -4.95      0.00
   19    7   10     -0.72      0.00
   21    7   10     -2.59      0.00
   23    7   10     -6.59      0.00
   25    7   10     -0.68      0.00
   27    7   10      0.61      0.00
   29    7   10     -3.78      0.00
   31    7   10      2.14      0.00
  -38    8   10     -2.64      0.00
  -36    8   10      3.65      0.00
  -34    8   10      0.81      0.00
  -32    8   10     -7.84      0.00
  -30    8   10      5.31      0.00
  -28    8   10      9.83      0.00
  -26    8   10    -10.17      0.00
  -24    8   10     -5.61      0.00
  -22    8   10      6.85      0.00
  -20    8   10    -13.41      0.00
  -18    8   10    -18.94      0.00
  -16    8   10      1.28      0.00
  -14    8   10     -3.89      0.00
  -12    8   10    -17.05      0.00
  -10    8   10     -3.40      0.00
   -8    8   10      8.61      0.00
   -6    8   10      1.32      0.00
   -4    8   10     -0.01      0.00
   -2    8   10      8.47      0.00
    0    8   10      8.76      0.00
    2    8   10      0.55      0.00
    4    8   10     -2.37      0.00
    6    8   10      5.31      0.00
    8    8   10      6.72      0.00
   10    8   10     -1.34      0.00
   12    8   10     -0.81      0.00
   14    8   10      3.74      0.00
   16    8   10     -0.34      0.00
   18    8   10     -6.83      0.00
   20    8   10     -5.17      0.00
   22    8   10     -1.86      0.00
   24    8   10     -5.72      0.00
   26    8   10     -4.72      0.00
   28    8   10      2.09      0.00
  -33    9   10      3.00      0.00
  -31    9   10     -1.12      0.00
  -29    9   10    -10.29      0.00
  -27    9   10      3.71      0.00
  -25    9   10     10.93      0.00
  -23    9   10    -10.35      0.00
  -21    9   10     -8.74      0.00
  -19    9   10     12.92      0.00
  -17    9   10     -2.23      0.00
  -15    9   10    -17.89      0.00
  -13    9   10      5.25      0.00
  -11    9   10      9.00      0.00
   -9    9   10    -11.06      0.00
   -7    9   10     -0.59      0.00
   -5    9   10     15.33      0.00
   -3    9   10      6.40      0.00
   -1    9   10     -0.38      0.00
    1    9   10      3.73      0.00
    3    9   10      6.05      0.00
    5    9   10      0.56      0.00
    7    9   10     -2.82      0.00
    9    9   10      3.37      0.00
   11    9   10      2.68      0.00
   13    9   10     -3.48      0.00
   15    9   10     -1.58      0.00
   17    9   10      1.15      0.00
   19    9   10     -0.87      0.00
   21    9   10     -1.97      0.00
   23    9   10      0.33      0.00
  -28   10   10      3.00      0.00
  -26   10   10     -4.32      0.00
  -24   10   10     -3.44      0.00
  -22   10   10      5.99      0.00
  -20   10   10      0.95      0.00
  -18   10   10    -10.41      0.00
  -16   10   10      0.43      0.00
  -14   10   10      6.98      0.00
  -12   10   10     -6.56      0.00
  -10   10   10     -1.55      0.00
   -8   10   10      9.93      0.00
   -6   10   10     -0.06      0.00
   -4   10   10     -5.25      0.00
   -2   10   10      2.98      0.00
    0   10   10      4.78      0.00
    2   10   10     -3.54      0.00
    4   10   10     -4.41      0.00
    6   10   10      2.93      0.00
    8   10   10     -3.53      0.00
   10   10   10     -8.76      0.00
   12   10   10     -0.53      0.00
   14   10   10     -0.35      0.00
   16   10   10     -2.63      0.00
   18   10   10      0.87      0.00
  -19   11   10      3.27      0.00
  -17   11   10      7.85      0.00
  -15   11   10      2.62      0.00
  -13   11   10      0.98      0.00
  -11   11   10      5.21      0.00
   -9   11   10     -0.05      0.00
   -7   11   10     -4.53      0.00
   -5   11   10     -1.11      0.00
   -3   11   10     -3.22      0.00
   -1   11   10     -6.91      0.00
    1   11   10     -0.48      0.00
    3   11   10      4.54      0.00
    5   11   10     -2.21      0.00
    7   11   10     -3.32      0.00
    9   11   10      3.76      0.00
  -49    1   11     -3.74      0.00
  -47    1   11     -4.58      0.00
  -45    1   11     -1.95      0.00
  -43    1   11      2.81      0.00
  -41    1   11      6.71      0.00
  -39    1   11     -1.23      0.00
  -37    1   11     -1.19      0.00
  -35    1   11     15.60      0.00
  -33    1   11      1.02      0.00
  -31    1   11    -20.93      0.00
  -29    1   11      4.78      0.00
  -27    1   11      8.84      0.00
  -25    1   11    -27.25      0.00
  -23    1   11     -1.96      0.00
  -21    1   11     36.92      0.00
  -19    1   11     -5.54      0.00
  -17    1   11    -15.79      0.00
  -15    1   11     36.21      0.00
  -13    1   11      3.09      0.00
  -11    1   11    -50.10      0.00
   -9    1   11     -7.38      0.00
   -7    1   11     -2.55      0.00
   -5    1   11    -56.24      0.00
   -3    1   11    -22.07      0.00
   -1    1   11     22.81      0.00
    1    1   11    -13.47      0.00
    3    1   11     -7.24      0.00
    5    1   11     40.05      0.00
    7    1   11     19.30      0.00
    9    1   11     -5.43      0.00
   11    1   11     14.06      0.00
   13    1   11      9.69      0.00
   15    1   11     -6.39      0.00
   17    1   11      1.52      0.00
   19    1   11     -0.19      0.00
   21    1   11     -7.93      0.00
   23    1   11      1.62      0.00
   25    1   11      4.70      0.00
   27    1   11     -3.97      0.00
   29    1   11     -4.22      0.00
   31    1   11      0.71      0.00
   33    1   11      0.74      0.00
   35    1   11     -1.34      0.00
   37    1   11      1.27      0.00
   39    1   11      4.35      0.00
  -48    2   11      2.42      0.00
  -46    2   11      0.94      0.00
  -44    2   11     -2.38      0.00
  -42    2   11     -0.40      0.00
  -40    2   11      8.36      0.00
  -38    2   11     11.72      0.00
  -36    2   11     -4.20      0.00
  -34    2   11     -7.67      0.00
  -32    2   11     13.38      0.00
  -30    2   11      0.65      0.00
  -28    2   11    -26.36      0.00
  -26    2   11      3.52      0.00
  -24    2   11     20.78      0.00
  -22    2   11    -18.72      0.00
  -20    2   11     -3.16      0.00
  -18    2   11     40.99      0.00
  -16    2   11     -4.39      0.00
  -14    2   11    -35.55      0.00
  -12    2   11     10.20      0.00
  -10    2   11    -13.82      0.00
   -8    2   11    -68.62      0.00
   -6    2   11    -19.86      0.00
   -4    2   11      7.32      0.00
   -2    2   11    -39.59      0.00
    0    2   11     -4.18      0.00
    2    2   11     55.60      0.00
    4    2   11     17.47      0.00
    6    2   11     -1.79      0.00
    8    2   11     35.88      0.00
   10    2   11     23.30      0.00
   12    2   11     -8.98      0.00
   14    2   11     -0.92      0.00
   16    2   11      4.47      0.00
   18    2   11     -0.37      0.00
   20    2   11      5.73      0.00
   22    2   11      5.01      0.00
   24    2   11      2.21      0.00
   26    2   11      6.16      0.00
   28    2   11      3.21      0.00
   30    2   11     -0.12      0.00
   32    2   11     -2.13      0.00
   34    2   11     -6.12      0.00
   36    2   11     -3.27      0.00
   38    2   11     -1.15      0.00
  -49    3   11     -6.93      0.00
  -47    3   11     -9.36      0.00
  -45    3   11     -3.86      0.00
  -43    3   11     -1.79      0.00
  -41    3   11    -10.11      0.00
  -39    3   11     -6.17      0.00
  -37    3   11     11.89      0.00
  -35    3   11      7.16      0.00
  -33    3   11     -6.64      0.00
  -31    3   11      6.64      0.00
  -29    3   11     16.41      0.00
  -27    3   11      0.51      0.00
  -25    3   11     -1.38      0.00
  -23    3   11     13.15      0.00
  -21    3   11      0.69      0.00
  -19    3   11    -18.38      0.00
  -17    3   11     -5.39      0.00
  -15    3   11     -0.96      0.00
  -13    3   11    -21.75      0.00
  -11    3   11    -11.48      0.00
   -9    3   11     16.48      0.00
   -7    3   11      0.88      0.00
   -5    3   11    -15.77      0.00
   -3    3   11     10.77      0.00
   -1    3   11     11.54      0.00
    1    3   11    -24.07      0.00
    3    3   11    -17.85      0.00
    5    3   11     15.11      0.00
    7    3   11     10.09      0.00
    9    3   11     -7.01      0.00
   11    3   11     12.50      0.00
   13    3   11     32.89      0.00
   15    3   11     14.62      0.00
   17    3   11     -0.81      0.00
   19    3   11      8.80      0.00
   21    3   11      4.58      0.00
   23    3   11    -13.40      0.00
   25    3   11    -11.91      0.00
   27    3   11     -2.24      0.00
   29    3   11     -6.95      0.00
   31    3   11    -10.54      0.00
   33    3   11     -2.56      0.00
   35    3   11      0.28      0.00
   37    3   11     -2.96      0.00
  -46    4   11     -3.31      0.00
  -44    4   11     -7.59      0.00
  -42    4   11      3.95      0.00
  -40    4   11      7.82      0.00
  -38    4   11    -12.17      0.00
  -36    4   11     -6.32      0.00
  -34    4   11     23.65      0.00
  -32    4   11      9.61      0.00
  -30    4   11     -9.16      0.00
  -28    4   11     18.13      0.00
  -26    4   11     15.43      0.00
  -24    4   11    -20.14      0.00
  -22    4   11     -4.68      0.00
  -20    4   11     11.47      0.00
  -18    4   11    -25.76      0.00
  -16    4   11    -26.54      0.00
  -14    4   11     14.53      0.00
  -12    4   11      3.21      0.00
  -10    4   11    -18.96      0.00
   -8    4   11     13.43      0.00
   -6    4   11     29.69      0.00
   -4    4   11      1.50      0.00
   -2    4   11     -2.81      0.00
    0    4   11     13.87      0.00
    2    4   11      9.46      0.00
    4    4   11     -7.33      0.00
    6    4   11    -14.96      0.00
    8    4   11      2.91      0.00
   10    4   11     15.31      0.00
   12    4   11     -6.56      0.00
   14    4   11     -6.85      0.00
   16    4   11     19.60      0.00
   18    4   11      9.04      0.00
   20    4   11    -12.94      0.00
   22    4   11      2.67      0.00
   24    4   11     10.05      0.00
   26    4   11    -13.66      0.00
   28    4   11    -16.33      0.00
   30    4   11     -0.24      0.00
   32    4   11     -1.57      0.00
   34    4   11     -7.07      0.00
   36    4   11     -4.27      0.00
  -45    5   11      3.03      0.00
  -43    5   11      0.57      0.00
  -41    5   11     -6.30      0.00
  -39    5   11     -0.58      0.00
  -37    5   11      8.62      0.00
  -35    5   11     -8.32      0.00
  -33    5   11    -16.78      0.00
  -31    5   11      9.61      0.00
  -29    5   11      7.81      0.00
  -27    5   11    -15.68      0.00
  -25    5   11      0.53      0.00
  -23    5   11      9.06      0.00
  -21    5   11    -18.59      0.00
  -19    5   11    -11.74      0.00
  -17    5   11     15.41      0.00
  -15    5   11     -3.13      0.00
  -13    5   11    -15.82      0.00
  -11    5   11     16.38      0.00
   -9    5   11     23.08      0.00
   -7    5   11     -3.89      0.00
   -5    5   11      0.61      0.00
   -3    5   11     19.92      0.00
   -1    5   11      5.02      0.00
    1    5   11    -17.67      0.00
    3    5   11    -11.22      0.00
    5    5   11      6.15      0.00
    7    5   11     -5.51      0.00
    9    5   11    -25.13      0.00
   11    5   11     -4.28      0.00
   13    5   11     11.84      0.00
   15    5   11     -9.03      0.00
   17    5   11     -8.80      0.00
   19    5   11     13.00      0.00
   21    5   11      7.82      0.00
   23    5   11     -7.01      0.00
   25    5   11      0.67      0.00
   27    5   11      7.20      0.00
   29    5   11     -2.24      0.00
   31    5   11     -6.60      0.00
   33    5   11     -3.09      0.00
   35    5   11     -0.80      0.00
  -42    6   11     -4.54      0.00
  -40    6   11     -4.48      0.00
  -38    6   11     -2.49      0.00
  -36    6   11     -6.43      0.00
  -34    6   11      0.64      0.00
  -32    6   11      3.36      0.00
  -30    6   11    -11.21      0.00
  -28    6   11     -9.33      0.00
  -26    6   11      9.32      0.00
  -24    6   11      4.99      0.00
  -22    6   11     -7.73      0.00
  -20    6   11      7.80      0.00
  -18    6   11     12.34      0.00
  -16    6   11     -8.29      0.00
  -14    6   11      2.48      0.00
  -12    6   11     22.15      0.00
  -10    6   11      1.18      0.00
   -8    6   11     -8.34      0.00
   -6    6   11     18.27      0.00
   -4    6   11     12.13      0.00
   -2    6   11    -15.29      0.00
    0    6   11      4.31      0.00
    2    6   11     21.95      0.00
    4    6   11     -9.17      0.00
    6    6   11    -17.99      0.00
    8    6   11      9.33      0.00
   10    6   11     -1.88      0.00
   12    6   11    -27.69      0.00
   14    6   11     -7.79      0.00
   16    6   11      7.92      0.00
   18    6   11     -6.54      0.00
   20    6   11     -2.12      0.00
   22    6   11     11.37      0.00
   24    6   11      5.44      0.00
   26    6   11      5.66      0.00
   28    6   11      9.41      0.00
   30    6   11     -0.67      0.00
   32    6   11     -1.34      0.00
  -39    7   11      2.77      0.00
  -37    7   11      0.46      0.00
  -35    7   11      0.01      0.00
  -33    7   11     -8.57      0.00
  -31    7   11    -14.37      0.00
  -29    7   11     -1.85      0.00
  -27    7   11     -2.17      0.00
  -25    7   11    -19.83      0.00
  -23    7   11      0.12      0.00
  -21    7   11     19.90      0.00
  -19    7   11     -7.07      0.00
  -17    7   11     -2.10      0.00
  -15    7   11     27.49      0.00
  -13    7   11      3.37      0.00
  -11    7   11    -13.46      0.00
   -9    7   11     17.31      0.00
   -7    7   11     11.55      0.00
   -5    7   11    -19.32      0.00
   -3    7   11      1.26      0.00
   -1    7   11     13.64      0.00
    1    7   11    -19.31      0.00
    3    7   11    -15.91      0.00
    5    7   11      6.51      0.00
    7    7   11    -15.63      0.00
    9    7   11    -24.09      0.00
   11    7   11      5.06      0.00
   13    7   11      5.87      0.00
   15    7   11    -10.05      0.00
   17    7   11     -1.66      0.00
   19    7   11      6.31      0.00
   21    7   11      4.55      0.00
   23    7   11      5.94      0.00
   25    7   11     -0.06      0.00
   27    7   11     -8.07      0.00
   29    7   11     -1.95      0.00
  -36    8   11     -0.41      0.00
  -34    8   11      1.69      0.00
  -32    8   11      5.32      0.00
  -30    8   11      1.77      0.00
  -28    8   11     -5.03      0.00
  -26    8   11      4.02      0.00
  -24    8   11      8.64      0.00
  -22    8   11     -7.25      0.00
  -20    8   11     -2.74      0.00
  -18    8   11     11.64      0.00
  -16    8   11     -3.73      0.00
  -14    8   11     -9.76      0.00
  -12    8   11      7.73      0.00
  -10    8   11      0.17      0.00
   -8    8   11    -14.65      0.00
   -6    8   11      0.80      0.00
   -4    8   11      3.68      0.00
   -2    8   11    -13.34      0.00
    0    8   11     -1.78      0.00
    2    8   11      9.48      0.00
    4    8   11     -7.18      0.00
    6    8   11     -4.48      0.00
    8    8   11     12.45      0.00
   10    8   11      1.11      0.00
   12    8   11    -11.66      0.00
   14    8   11     -1.78      0.00
   16    8   11      4.97      0.00
   18    8   11      1.93      0.00
   20    8   11     -5.36      0.00
   22    8   11    -10.56      0.00
   24    8   11     -2.88      0.00
   26    8   11      1.95      0.00
  -31    9   11      2.31      0.00
  -29    9   11      2.43      0.00
  -27    9   11      0.48      0.00
  -25    9   11      2.39      0.00
  -23    9   11      0.42      0.00
  -21    9   11     -6.52      0.00
  -19    9   11     -4.26      0.00
  -17    9   11     -0.31      0.00
  -15    9   11     -6.79      0.00
  -13    9   11     -7.25      0.00
  -11    9   11      1.86      0.00
   -9    9   11      2.66      0.00
   -7    9   11     -2.14      0.00
   -5    9   11      0.52      0.00
   -3    9   11      5.52      0.00
   -1    9   11      0.21      0.00
    1    9   11     -5.34      0.00
    3    9   11      1.77      0.00
    5    9   11      5.82      0.00
    7    9   11      1.02      0.00
    9    9   11      3.18      0.00
   11    9   11     12.51      0.00
   13    9   11     13.12      0.00
   15    9   11      3.61      0.00
   17    9   11     -1.38      0.00
   19    9   11      0.09      0.00
   21    9   11      2.11      0.00
  -26   10   11     -0.68      0.00
  -24   10   11     -4.30      0.00
  -22   10   11      4.03      0.00
  -20   10   11      5.85      0.00
  -18   10   11     -8.16      0.00
  -16   10   11     -9.06      0.00
  -14   10   11      0.75      0.00
  -12   10   11     -9.84      0.00
  -10   10   11    -15.31      0.00
   -8   10   11     -0.22      0.00
   -6   10   11      1.61      0.00
   -4   10   11     -2.52      0.00
   -2   10   11      3.60      0.00
    0   10   11      5.89      0.00
    2   10   11      3.90      0.00
    4   10   11      5.72      0.00
    6   10   11      7.45      0.00
    8   10   11      3.60      0.00
   10   10   11     -0.61      0.00
   12   10   11     -2.12      0.00
   14   10   11     -2.08      0.00
   16   10   11     -0.86      0.00
  -15   11   11      4.63      0.00
  -13   11   11     -0.89      0.00
  -11   11   11      5.25      0.00
   -9   11   11      5.96      0.00
   -7   11   11      1.97      0.00
   -5   11   11      6.46      0.00
   -3   11   11      6.44      0.00
   -1   11   11      3.77      0.00
    1   11   11      3.14      0.00
    3   11   11      0.81      0.00
    5   11   11     -0.36      0.00
  -50    0   12     -3.01      0.00
  -48    0   12     -8.99      0.00
  -46    0   12     -4.43      0.00
  -44    0   12     -0.80      0.00
  -42    0   12    -13.70      0.00
  -40    0   12     -9.04      0.00
  -38    0   12      3.73      0.00
  -36    0   12     -8.50      0.00
  -34    0   12     -1.01      0.00
  -32    0   12     19.73      0.00
  -30    0   12     -1.57      0.00
  -28    0   12    -16.26      0.00
  -26    0   12      5.34      0.00
  -24    0   12     -8.08      0.00
  -22    0   12    -45.23      0.00
  -20    0   12    -31.35      0.00
  -18    0   12     -8.48      0.00
  -16    0   12    -15.84      0.00
  -14    0   12      3.51      0.00
  -12    0   12     29.00      0.00
  -10    0   12     18.99      0.00
   -8    0   12     20.56      0.00
   -6    0   12     24.36      0.00
   -4    0   12      0.25      0.00
   -2    0   12    -12.65      0.00
    0    0   12    -16.13      0.00
    2    0   12    -20.71      0.00
    4    0   12     -0.94      0.00
    6    0   12      4.51      0.00
    8    0   12    -15.17      0.00
   10    0   12     10.35      0.00
   12    0   12     35.55      0.00
   14    0   12    -10.03      0.00
   16    0   12    -28.00      0.00
   18    0   12     14.87      0.00
   20    0   12      3.39      0.00
   22    0   12    -38.13      0.00
   24    0   12    -12.84      0.00
   26    0   12     15.06      0.00
   28    0   12     -5.55      0.00
   30    0   12     -9.06      0.00
   32    0   12     11.28      0.00
   34    0   12     10.43      0.00
   36    0   12     -2.43      0.00
   38    0   12     -3.12      0.00
  -49    1   12      4.51      0.00
  -47    1   12      5.43      0.00
  -45    1   12     -3.88      0.00
  -43    1   12     -2.31      0.00
  -41    1   12      7.15      0.00
  -39    1   12     -0.79      0.00
  -37    1   12     -3.30      0.00
  -35    1   12     10.02      0.00
  -33    1   12      2.22      0.00
  -31    1   12     -9.14      0.00
  -29    1   12      6.51      0.00
  -27    1   12      7.41      0.00
  -25    1   12    -16.67      0.00
  -23    1   12    -12.20      0.00
  -21    1   12     11.05      0.00
  -19    1   12      1.51      0.00
  -17    1   12    -14.18      0.00
  -15    1   12      2.70      0.00
  -13    1   12     18.25      0.00
  -11    1   12     13.25      0.00
   -9    1   12     14.27      0.00
   -7    1   12     24.15      0.00
   -5    1   12     21.99      0.00
   -3    1   12     10.20      0.00
   -1    1   12     12.15      0.00
    1    1   12     15.04      0.00
    3    1   12     -9.40      0.00
    5    1   12    -21.96      0.00
    7    1   12      5.81      0.00
    9    1   12      4.83      0.00
   11    1   12    -31.12      0.00
   13    1   12    -13.06      0.00
   15    1   12     24.01      0.00
   17    1   12     -4.41      0.00
   19    1   12    -28.05      0.00
   21    1   12      6.00      0.00
   23    1   12     12.53      0.00
   25    1   12    -17.26      0.00
   27    1   12    -10.14      0.00
   29    1   12     10.67      0.00
   31    1   12      4.80      0.00
   33    1   12     -2.93      0.00
   35    1   12      0.24      0.00
   37    1   12      3.21      0.00
  -48    2   12     -2.54      0.00
  -46    2   12      1.62      0.00
  -44    2   12      9.11      0.00
  -42    2   12      4.62      0.00
  -40    2   12     -6.20      0.00
  -38    2   12      1.46      0.00
  -36    2   12      4.86      0.00
  -34    2   12    -17.36      0.00
  -32    2   12    -11.98      0.00
  -30    2   12     12.24      0.00
  -28    2   12    -10.24      0.00
  -26    2   12    -23.37      0.00
  -24    2   12     21.26      0.00
  -22    2   12     20.51      0.00
  -20    2   12    -28.09      0.00
  -18    2   12      3.27      0.00
  -16    2   12     44.58      0.00
  -14    2   12    -11.72      0.00
  -12    2   12    -33.81      0.00
  -10    2   12     17.01      0.00
   -8    2   12     -0.87      0.00
   -6    2   12    -37.01      0.00
   -4    2   12      8.18      0.00
   -2    2   12     21.79      0.00
    0    2   12    -20.48      0.00
    2    2   12      2.10      0.00
    4    2   12     35.53      0.00
    6    2   12     -6.47      0.00
    8    2   12    -26.41      0.00
   10    2   12     12.06      0.00
   12    2   12     11.41      0.00
   14    2   12    -19.65      0.00
   16    2   12     -9.87      0.00
   18    2   12     12.72      0.00
   20    2   12      6.66      0.00
   22    2   12     -6.39      0.00
   24    2   12     -1.55      0.00
   26    2   12      6.45      0.00
   28    2   12      0.20      0.00
   30    2   12     -7.29      0.00
   32    2   12     -4.01      0.00
   34    2   12      2.65      0.00
   36    2   12      3.30      0.00
  -47    3   12      5.64      0.00
  -45    3   12      2.18      0.00
  -43    3   12     -4.29      0.00
  -41    3   12      4.95      0.00
  -39    3   12      8.61      0.00
  -37    3   12    -12.17      0.00
  -35    3   12     -7.76      0.00
  -33    3   12     11.74      0.00
  -31    3   12    -13.26      0.00
  -29    3   12    -22.53      0.00
  -27    3   12     22.86      0.00
  -25    3   12     17.15      0.00
  -23    3   12    -21.83      0.00
  -21    3   12     25.61      0.00
  -19    3   12     54.19      0.00
  -17    3   12    -16.96      0.00
  -15    3   12    -20.19      0.00
  -13    3   12     34.95      0.00
  -11    3   12    -11.42      0.00
   -9    3   12    -52.31      0.00
   -7    3   12      3.52      0.00
   -5    3   12      1.60      0.00
   -3    3   12    -41.56      0.00
   -1    3   12      5.99      0.00
    1    3   12     31.66      0.00
    3    3   12    -19.25      0.00
    5    3   12     -8.68      0.00
    7    3   12     31.73      0.00
    9    3   12      0.87      0.00
   11    3   12    -23.73      0.00
   13    3   12      2.93      0.00
   15    3   12     10.97      0.00
   17    3   12     -0.33      0.00
   19    3   12     -1.05      0.00
   21    3   12      1.41      0.00
   23    3   12      9.93      0.00
   25    3   12     11.37      0.00
   27    3   12     -1.72      0.00
   29    3   12     -3.37      0.00
   31    3   12      2.61      0.00
   33    3   12     -2.71      0.00
   35    3   12     -5.83      0.00
  -46    4   12     -4.49      0.00
  -44    4   12     -0.54      0.00
  -42    4   12      0.55      0.00
  -40    4   12     -4.98      0.00
  -38    4   12     -0.86      0.00
  -36    4   12      3.13      0.00
  -34    4   12     -4.15      0.00
  -32    4   12     -1.70      0.00
  -30    4   12      8.93      0.00
  -28    4   12      0.06      0.00
  -26    4   12     -6.52      0.00
  -24    4   12     15.64      0.00
  -22    4   12     13.48      0.00
  -20    4   12    -14.02      0.00
  -18    4   12      1.30      0.00
  -16    4   12     15.67      0.00
  -14    4   12    -16.99      0.00
  -12    4   12    -23.08      0.00
  -10    4   12      2.48      0.00
   -8    4   12    -10.67      0.00
   -6    4   12    -24.35      0.00
   -4    4   12      0.74      0.00
   -2    4   12     -3.67      0.00
    0    4   12    -26.64      0.00
    2    4   12     -4.46      0.00
    4    4   12     12.52      0.00
    6    4   12    -10.95      0.00
    8    4   12    -13.85      0.00
   10    4   12     15.82      0.00
   12    4   12     18.68      0.00
   14    4   12     -2.82      0.00
   16    4   12     -2.15      0.00
   18    4   12     11.80      0.00
   20    4   12     12.86      0.00
   22    4   12      1.31      0.00
   24    4   12     -4.97      0.00
   26    4   12      2.74      0.00
   28    4   12      7.07      0.00
   30    4   12      0.77      0.00
   32    4   12     -2.38      0.00
   34    4   12      0.73      0.00
  -45    5   12     -0.08      0.00
  -43    5   12      1.88      0.00
  -41    5   12     -4.41      0.00
  -39    5   12     -6.67      0.00
  -37    5   12      6.64      0.00
  -35    5   12      8.48      0.00
  -33    5   12     -2.33      0.00
  -31    5   12      9.02      0.00
  -29    5   12     20.36      0.00
  -27    5   12      1.26      0.00
  -25    5   12     -7.45      0.00
  -23    5   12      9.82      0.00
  -21    5   12      4.01      0.00
  -19    5   12    -15.28      0.00
  -17    5   12      0.10      0.00
  -15    5   12     10.85      0.00
  -13    5   12     -8.78      0.00
  -11    5   12     -4.93      0.00
   -9    5   12     11.79      0.00
   -7    5   12     -4.30      0.00
   -5    5   12    -19.82      0.00
   -3    5   12     -6.87      0.00
   -1    5   12     -2.79      0.00
    1    5   12    -14.09      0.00
    3    5   12    -11.90      0.00
    5    5   12      0.34      0.00
    7    5   12     13.84      0.00
    9    5   12     12.93      0.00
   11    5   12     -1.63      0.00
   13    5   12      5.94      0.00
   15    5   12     19.41      0.00
   17    5   12      6.49      0.00
   19    5   12    -10.13      0.00
   21    5   12     -3.04      0.00
   23    5   12      8.55      0.00
   25    5   12     -1.28      0.00
   27    5   12     -6.50      0.00
   29    5   12      2.64      0.00
   31    5   12      2.06      0.00
   33    5   12     -2.26      0.00
  -42    6   12      0.39      0.00
  -40    6   12      6.19      0.00
  -38    6   12      1.77      0.00
  -36    6   12     -3.68      0.00
  -34    6   12     12.67      0.00
  -32    6   12     18.08      0.00
  -30    6   12     -5.81      0.00
  -28    6   12     -2.87      0.00
  -26    6   12     17.99      0.00
  -24    6   12     -6.82      0.00
  -22    6   12    -24.26      0.00
  -20    6   12      9.47      0.00
  -18    6   12      8.01      0.00
  -16    6   12    -20.84      0.00
  -14    6   12      7.22      0.00
  -12    6   12     27.49      0.00
  -10    6   12     -7.64      0.00
   -8    6   12    -11.39      0.00
   -6    6   12     16.32      0.00
   -4    6   12      2.67      0.00
   -2    6   12    -18.01      0.00
    0    6   12     -1.56      0.00
    2    6   12      8.46      0.00
    4    6   12     -0.05      0.00
    6    6   12     -3.03      0.00
    8    6   12     -1.92      0.00
   10    6   12      8.08      0.00
   12    6   12     11.41      0.00
   14    6   12     -1.63      0.00
   16    6   12     -1.92      0.00
   18    6   12      6.45      0.00
   20    6   12      2.47      0.00
   22    6   12     -5.37      0.00
   24    6   12     -2.17      0.00
   26    6   12      2.48      0.00
   28    6   12     -3.19      0.00
   30    6   12     -3.36      0.00
  -39    7   12      0.67      0.00
  -37    7   12      4.36      0.00
  -35    7   12     -0.06      0.00
  -33    7   12     -5.36      0.00
  -31    7   12      3.62      0.00
  -29    7   12      8.06      0.00
  -27    7   12     -6.04      0.00
  -25    7   12     -8.28      0.00
  -23    7   12      5.00      0.00
  -21    7   12     -2.00      0.00
  -19    7   12    -14.82      0.00
  -17    7   12      0.79      0.00
  -15    7   12      8.81      0.00
  -13    7   12    -10.28      0.00
  -11    7   12     -4.93      0.00
   -9    7   12     17.26      0.00
   -7    7   12      6.47      0.00
   -5    7   12     -7.36      0.00
   -3    7   12      7.96      0.00
   -1    7   12     13.66      0.00
    1    7   12     -3.98      0.00
    3    7   12     -6.93      0.00
    5    7   12      6.14      0.00
    7    7   12      4.73      0.00
    9    7   12     -8.01      0.00
   11    7   12     -9.13      0.00
   13    7   12     -0.85      0.00
   15    7   12     -5.88      0.00
   17    7   12    -13.58      0.00
   19    7   12     -3.00      0.00
   21    7   12      1.53      0.00
   23    7   12     -4.83      0.00
   25    7   12      0.54      0.00
   27    7   12      4.53      0.00
  -36    8   12     -3.70      0.00
  -34    8   12     -1.57      0.00
  -32    8   12     -9.89      0.00
  -30    8   12    -11.64      0.00
  -28    8   12     -5.37      0.00
  -26    8   12     -8.50      0.00
  -24    8   12     -7.25      0.00
  -22    8   12     -2.48      0.00
  -20    8   12     -5.60      0.00
  -18    8   12     -1.80      0.00
  -16    8   12      0.00      0.00
  -14    8   12     -4.41      0.00
  -12    8   12      2.58      0.00
  -10    8   12      2.37      0.00
   -8    8   12     -6.05      0.00
   -6    8   12      3.70      0.00
   -4    8   12     11.53      0.00
   -2    8   12     -0.27      0.00
    0    8   12     -0.90      0.00
    2    8   12     10.23      0.00
    4    8   12     -1.50      0.00
    6    8   12    -13.43      0.00
    8    8   12     -0.68      0.00
   10    8   12     -0.46      0.00
   12    8   12    -14.23      0.00
   14    8   12     -9.45      0.00
   16    8   12     -0.53      0.00
   18    8   12     -6.15      0.00
   20    8   12     -7.50      0.00
   22    8   12      0.10      0.00
   24    8   12     -1.51      0.00
  -31    9   12      0.64      0.00
  -29    9   12     -4.50      0.00
  -27    9   12     -3.00      0.00
  -25    9   12      3.37      0.00
  -23    9   12     -2.26      0.00
  -21    9   12     -4.70      0.00
  -19    9   12      1.57      0.00
  -17    9   12     -0.46      0.00
  -15    9   12     -0.18      0.00
  -13    9   12      4.56      0.00
  -11    9   12      1.30      0.00
   -9    9   12      4.24      0.00
   -7    9   12      8.17      0.00
   -5    9   12      0.00      0.00
   -3    9   12      2.77      0.00
   -1    9   12     10.50      0.00
    1    9   12     -0.24      0.00
    3    9   12     -2.36      0.00
    5    9   12      7.81      0.00
    7    9   12      0.28      0.00
    9    9   12     -3.48      0.00
   11    9   12      6.71      0.00
   13    9   12      3.31      0.00
   15    9   12     -2.85      0.00
   17    9   12      1.29      0.00
   19    9   12      1.18      0.00
  -24   10   12     -1.84      0.00
  -22   10   12      1.26      0.00
  -20   10   12      6.45      0.00
  -18   10   12     -1.51      0.00
  -16   10   12     -6.46      0.00
  -14   10   12     -1.48      0.00
  -12   10   12     -0.13      0.00
  -10   10   12     -2.13      0.00
   -8   10   12     -1.90      0.00
   -6   10   12      3.02      0.00
   -4   10   12      4.27      0.00
   -2   10   12     -1.77      0.00
    0   10   12      2.04      0.00
    2   10   12      6.05      0.00
    4   10   12     -2.04      0.00
    6   10   12      0.55      0.00
    8   10   12      5.34      0.00
   10   10   12     -3.17      0.00
   12   10   12     -3.49      0.00
   -9   11   12     -1.57      0.00
   -7   11   12     -3.94      0.00
   -5   11   12     -4.21      0.00
   -3   11   12     -2.01      0.00
  -47    1   13     -3.50      0.00
  -45    1   13     -7.03      0.00
  -43    1   13     -6.22      0.00
  -41    1   13      1.98      0.00
  -39    1   13     -4.06      0.00
  -37    1   13     -7.51      0.00
  -35    1   13     17.21      0.00
  -33    1   13     13.76      0.00
  -31    1   13    -13.56      0.00
  -29    1   13      6.11      0.00
  -27    1   13     13.99      0.00
  -25    1   13    -32.26      0.00
  -23    1   13    -29.52      0.00
  -21    1   13      9.79      0.00
  -19    1   13    -19.58      0.00
  -17    1   13    -37.71      0.00
  -15    1   13     19.02      0.00
  -13    1   13     23.86      0.00
  -11    1   13    -16.90      0.00
   -9    1   13     11.00      0.00
   -7    1   13     28.93      0.00
   -5    1   13    -18.62      0.00
   -3    1   13    -23.38      0.00
   -1    1   13      4.99      0.00
    1    1   13     -9.91      0.00
    3    1   13    -17.71      0.00
    5    1   13      4.22      0.00
    7    1   13      9.29      0.00
    9    1   13      7.80      0.00
   11    1   13     10.73      0.00
   13    1   13      3.11      0.00
   15    1   13      2.94      0.00
   17    1   13      6.71      0.00
   19    1   13     -8.60      0.00
   21    1   13    -15.14      0.00
   23    1   13     -3.79      0.00
   25    1   13     -5.87      0.00
   27    1   13     -9.49      0.00
   29    1   13     -0.98      0.00
   31    1   13      0.85      0.00
   33    1   13     -0.47      0.00
   35    1   13      3.11      0.00
  -48    2   13     -1.49      0.00
  -46    2   13      1.05      0.00
  -44    2   13      2.65      0.00
  -42    2   13     -4.05      0.00
  -40    2   13      0.27      0.00
  -38    2   13     18.55      0.00
  -36    2   13      6.91      0.00
  -34    2   13    -11.79      0.00
  -32    2   13     13.74      0.00
  -30    2   13     16.30      0.00
  -28    2   13    -26.23      0.00
  -26    2   13    -13.85      0.00
  -24    2   13     15.28      0.00
  -22    2   13    -27.35      0.00
  -20    2   13    -37.47      0.00
  -18    2   13     19.56      0.00
  -16    2   13     10.38      0.00
  -14    2   13    -25.92      0.00
  -12    2   13     15.90      0.00
  -10    2   13     32.07      0.00
   -8    2   13    -19.23      0.00
   -6    2   13    -12.19      0.00
   -4    2   13     23.57      0.00
   -2    2   13     -4.45      0.00
    0    2   13    -16.61      0.00
    2    2   13     18.40      0.00
    4    2   13     22.59      0.00
    6    2   13      7.72      0.00
    8    2   13      9.58      0.00
   10    2   13     11.30      0.00
   12    2   13     10.31      0.00
   14    2   13      0.84      0.00
   16    2   13    -14.97      0.00
   18    2   13     -5.63      0.00
   20    2   13      7.04      0.00
   22    2   13     -8.84      0.00
   24    2   13    -11.85      0.00
   26    2   13      3.69      0.00
   28    2   13      1.44      0.00
   30    2   13      0.35      0.00
   32    2   13      6.66      0.00
   34    2   13      0.93      0.00
  -47    3   13     -0.68      0.00
  -45    3   13     -2.58      0.00
  -43    3   13      2.71      0.00
  -41    3   13      2.77      0.00
  -39    3   13     -7.57      0.00
  -37    3   13     -5.47      0.00
  -35    3   13      5.61      0.00
  -33    3   13     -0.24      0.00
  -31    3   13    -12.25      0.00
  -29    3   13     -2.58      0.00
  -27    3   13      8.85      0.00
  -25    3   13     -4.16      0.00
  -23    3   13     -7.72      0.00
  -21    3   13      9.92      0.00
  -19    3   13      5.03      0.00
  -17    3   13    -12.11      0.00
  -15    3   13     -1.72      0.00
  -13    3   13      7.45      0.00
  -11    3   13     -8.09      0.00
   -9    3   13     -4.36      0.00
   -7    3   13     18.65      0.00
   -5    3   13     10.62      0.00
   -3    3   13     -2.35      0.00
   -1    3   13     15.63      0.00
    1    3   13     18.28      0.00
    3    3   13     -8.74      0.00
    5    3   13    -10.83      0.00
    7    3   13     10.50      0.00
    9    3   13      1.33      0.00
   11    3   13    -16.37      0.00
   13    3   13      3.75      0.00
   15    3   13     20.73      0.00
   17    3   13      2.06      0.00
   19    3   13     -7.93      0.00
   21    3   13      5.05      0.00
   23    3   13      3.23      0.00
   25    3   13     -9.45      0.00
   27    3   13     -7.59      0.00
   29    3   13     -3.74      0.00
   31    3   13     -5.79      0.00
   33    3   13     -3.14      0.00
  -46    4   13     -0.91      0.00
  -44    4   13     -4.85      0.00
  -42    4   13     -1.21      0.00
  -40    4   13      4.47      0.00
  -38    4   13     -2.52      0.00
  -36    4   13     -8.32      0.00
  -34    4   13     -4.18      0.00
  -32    4   13     -4.64      0.00
  -30    4   13     -1.93      0.00
  -28    4   13      5.88      0.00
  -26    4   13     -1.04      0.00
  -24    4   13      0.42      0.00
  -22    4   13     18.13      0.00
  -20    4   13      6.95      0.00
  -18    4   13    -12.23      0.00
  -16    4   13      0.58      0.00
  -14    4   13     -1.15      0.00
  -12    4   13    -22.09      0.00
  -10    4   13     -9.57      0.00
   -8    4   13      2.83      0.00
   -6    4   13     -8.70      0.00
   -4    4   13      6.25      0.00
   -2    4   13     23.14      0.00
    0    4   13      2.27      0.00
    2    4   13      3.42      0.00
    4    4   13     25.51      0.00
    6    4   13     -1.51      0.00
    8    4   13    -20.85      0.00
   10    4   13     10.39      0.00
   12    4   13      5.80      0.00
   14    4   13    -22.37      0.00
   16    4   13     -1.45      0.00
   18    4   13     18.68      0.00
   20    4   13     -2.02      0.00
   22    4   13     -7.95      0.00
   24    4   13      7.30      0.00
   26    4   13      1.66      0.00
   28    4   13     -7.59      0.00
   30    4   13     -5.28      0.00
   32    4   13     -5.06      0.00
  -43    5   13      2.13      0.00
  -41    5   13     -2.59      0.00
  -39    5   13     -5.40      0.00
  -37    5   13     -3.59      0.00
  -35    5   13     -3.60      0.00
  -33    5   13     -7.98      0.00
  -31    5   13     -8.18      0.00
  -29    5   13     -5.96      0.00
  -27    5   13      1.67      0.00
  -25    5   13     10.77      0.00
  -23    5   13      2.54      0.00
  -21    5   13      0.00      0.00
  -19    5   13     14.44      0.00
  -17    5   13      6.92      0.00
  -15    5   13     -9.00      0.00
  -13    5   13      0.78      0.00
  -11    5   13      1.29      0.00
   -9    5   13    -10.36      0.00
   -7    5   13      2.25      0.00
   -5    5   13      5.12      0.00
   -3    5   13    -11.36      0.00
   -1    5   13     -0.56      0.00
    1    5   13      7.78      0.00
    3    5   13    -18.37      0.00
    5    5   13    -16.84      0.00
    7    5   13     10.30      0.00
    9    5   13     -5.81      0.00
   11    5   13    -18.94      0.00
   13    5   13      7.83      0.00
   15    5   13      9.04      0.00
   17    5   13     -9.98      0.00
   19    5   13     -0.78      0.00
   21    5   13     11.00      0.00
   23    5   13      0.70      0.00
   25    5   13     -3.29      0.00
   27    5   13      1.93      0.00
   29    5   13     -1.33      0.00
   31    5   13     -1.61      0.00
  -40    6   13     -5.40      0.00
  -38    6   13      2.93      0.00
  -36    6   13     -3.49      0.00
  -34    6   13     -8.37      0.00
  -32    6   13      6.93      0.00
  -30    6   13      9.38      0.00
  -28    6   13     -7.15      0.00
  -26    6   13     -1.32      0.00
  -24    6   13     17.07      0.00
  -22    6   13      4.96      0.00
  -20    6   13     -4.32      0.00
  -18    6   13     12.59      0.00
  -16    6   13      8.99      0.00
  -14    6   13     -6.21      0.00
  -12    6   13      5.52      0.00
  -10    6   13     14.36      0.00
   -8    6   13     -4.98      0.00
   -6    6   13     -8.49      0.00
   -4    6   13      8.13      0.00
   -2    6   13     -4.07      0.00
    0    6   13    -16.60      0.00
    2    6   13      4.22      0.00
    4    6   13     12.16      0.00
    6    6   13     -5.22      0.00
    8    6   13     -2.28      0.00
   10    6   13     12.17      0.00
   12    6   13      0.22      0.00
   14    6   13     -7.13      0.00
   16    6   13      5.54      0.00
   18    6   13      4.48      0.00
   20    6   13     -1.13      0.00
   22    6   13      2.70      0.00
   24    6   13      0.58      0.00
   26    6   13     -0.52      0.00
   28    6   13      5.97      0.00
  -37    7   13      2.13      0.00
  -35    7   13     14.93      0.00
  -33    7   13     11.81      0.00
  -31    7   13     -5.19      0.00
  -29    7   13      5.10      0.00
  -27    7   13     16.56      0.00
  -25    7   13     -9.47      0.00
  -23    7   13     -8.25      0.00
  -21    7   13     21.96      0.00
  -19    7   13      3.19      0.00
  -17    7   13     -9.10      0.00
  -15    7   13     22.65      0.00
  -13    7   13     19.17      0.00
  -11    7   13     -6.83      0.00
   -9    7   13      5.21      0.00
   -7    7   13     15.19      0.00
   -5    7   13    -10.12      0.00
   -3    7   13    -13.15      0.00
   -1    7   13      7.84      0.00
    1    7   13     -2.62      0.00
    3    7   13    -15.42      0.00
    5    7   13     -2.45      0.00
    7    7   13      0.81      0.00
    9    7   13     -8.71      0.00
   11    7   13     -3.98      0.00
   13    7   13      6.62      0.00
   15    7   13      4.65      0.00
   17    7   13      0.27      0.00
   19    7   13     -0.16      0.00
   21    7   13      1.71      0.00
   23    7   13      6.03      0.00
   25    7   13      4.25      0.00
  -34    8   13     -1.51      0.00
  -32    8   13      8.06      0.00
  -30    8   13     11.20      0.00
  -28    8   13     -1.02      0.00
  -26    8   13     -0.28      0.00
  -24    8   13      9.60      0.00
  -22    8   13     -5.79      0.00
  -20    8   13    -10.77      0.00
  -18    8   13     10.16      0.00
  -16    8   13      4.21      0.00
  -14    8   13     -8.21      0.00
  -12    8   13      7.29      0.00
  -10    8   13     10.21      0.00
   -8    8   13     -6.23      0.00
   -6    8   13     -2.75      0.00
   -4    8   13      6.28      0.00
   -2    8   13     -7.09      0.00
    0    8   13    -11.85      0.00
    2    8   13      2.10      0.00
    4    8   13      3.52      0.00
    6    8   13     -6.01      0.00
    8    8   13     -5.09      0.00
   10    8   13      2.83      0.00
   12    8   13     -2.58      0.00
   14    8   13    -14.63      0.00
   16    8   13    -11.88      0.00
   18    8   13     -3.15      0.00
   20    8   13     -6.28      0.00
   22    8   13    -12.08      0.00
  -29    9   13     -2.64      0.00
  -27    9   13     -2.48      0.00
  -25    9   13     -0.91      0.00
  -23    9   13     -3.42      0.00
  -21    9   13     -4.35      0.00
  -19    9   13     -3.79      0.00
  -17    9   13     -4.46      0.00
  -15    9   13     -3.41      0.00
  -13    9   13     -3.74      0.00
  -11    9   13     -4.14      0.00
   -9    9   13     -1.69      0.00
   -7    9   13     -0.08      0.00
   -5    9   13     -1.87      0.00
   -3    9   13     -1.88      0.00
   -1    9   13     -0.10      0.00
    1    9   13     -5.50      0.00
    3    9   13    -13.02      0.00
    5    9   13     -8.81      0.00
    7    9   13      1.78      0.00
    9    9   13     -0.93      0.00
   11    9   13     -5.81      0.00
   13    9   13      3.77      0.00
   15    9   13      4.98      0.00
   17    9   13     -4.18      0.00
  -20   10   13      2.11      0.00
  -18   10   13     -1.83      0.00
  -16   10   13     -4.31      0.00
  -14   10   13      0.38      0.00
  -12   10   13     -1.78      0.00
  -10   10   13     -5.99      0.00
   -8   10   13     -1.83      0.00
   -6   10   13     -2.39      0.00
   -4   10   13     -3.49      0.00
   -2   10   13     -2.23      0.00
    0   10   13     -4.02      0.00
    2   10   13     -1.74      0.00
    4   10   13     -0.01      0.00
    6   10   13     -1.79      0.00
    8   10   13     -0.58      0.00
  -48    0   14      1.71      0.00
  -46    0   14     -2.27      0.00
  -44    0   14      1.24      0.00
  -42    0   14      3.79      0.00
  -40    0   14      0.46      0.00
  -38    0   14    -11.08      0.00
  -36    0   14    -15.55      0.00
  -34    0   14      3.19      0.00
  -32    0   14      4.19      0.00
  -30    0   14    -11.53      0.00
  -28    0   14     10.31      0.00
  -26    0   14     23.60      0.00
  -24    0   14     -3.39      0.00
  -22    0   14      6.75      0.00
  -20    0   14     28.06      0.00
  -18    0   14    -12.13      0.00
  -16    0   14    -25.96      0.00
  -14    0   14     24.88      0.00
  -12    0   14     17.57      0.00
  -10    0   14    -21.81      0.00
   -8    0   14     20.93      0.00
   -6    0   14     43.92      0.00
   -4    0   14     -5.43      0.00
   -2    0   14     -2.05      0.00
    0    0   14     16.64      0.00
    2    0   14    -23.09      0.00
    4    0   14    -24.31      0.00
    6    0   14     11.03      0.00
    8    0   14    -11.96      0.00
   10    0   14    -28.19      0.00
   12    0   14     13.69      0.00
   14    0   14     14.95      0.00
   16    0   14    -21.10      0.00
   18    0   14     -3.81      0.00
   20    0   14     21.10      0.00
   22    0   14      0.63      0.00
   24    0   14     -6.28      0.00
   26    0   14     12.42      0.00
   28    0   14     13.84      0.00
   30    0   14      4.48      0.00
   32    0   14      2.58      0.00
   34    0   14      3.61      0.00
  -47    1   14      6.93      0.00
  -45    1   14      7.82      0.00
  -43    1   14      0.70      0.00
  -41    1   14     -1.83      0.00
  -39    1   14      4.39      0.00
  -37    1   14      4.79      0.00
  -35    1   14     -4.38      0.00
  -33    1   14     -5.18      0.00
  -31    1   14      3.44      0.00
  -29    1   14     -0.84      0.00
  -27    1   14     -6.40      0.00
  -25    1   14      9.82      0.00
  -23    1   14      9.42      0.00
  -21    1   14    -12.04      0.00
  -19    1   14      4.18      0.00
  -17    1   14     22.58      0.00
  -15    1   14     -9.36      0.00
  -13    1   14    -20.03      0.00
  -11    1   14     16.41      0.00
   -9    1   14     13.36      0.00
   -7    1   14    -13.51      0.00
   -5    1   14     10.53      0.00
   -3    1   14     24.50      0.00
   -1    1   14     -4.51      0.00
    1    1   14      0.02      0.00
    3    1   14     13.51      0.00
    5    1   14    -19.05      0.00
    7    1   14    -27.19      0.00
    9    1   14      4.99      0.00
   11    1   14     -6.31      0.00
   13    1   14    -30.27      0.00
   15    1   14     -1.95      0.00
   17    1   14     15.07      0.00
   19    1   14    -10.10      0.00
   21    1   14    -10.68      0.00
   23    1   14     12.42      0.00
   25    1   14      9.38      0.00
   27    1   14     -3.61      0.00
   29    1   14     -0.78      0.00
   31    1   14      5.77      0.00
   33    1   14      3.85      0.00
  -46    2   14     -3.96      0.00
  -44    2   14     -0.18      0.00
  -42    2   14      7.83      0.00
  -40    2   14     -2.52      0.00
  -38    2   14     -6.30      0.00
  -36    2   14     12.61      0.00
  -34    2   14      2.22      0.00
  -32    2   14    -13.42      0.00
  -30    2   14     10.86      0.00
  -28    2   14     10.81      0.00
  -26    2   14    -22.78      0.00
  -24    2   14    -10.31      0.00
  -22    2   14     17.71      0.00
  -20    2   14    -11.12      0.00
  -18    2   14    -24.16      0.00
  -16    2   14     20.70      0.00
  -14    2   14     23.55      0.00
  -12    2   14    -11.13      0.00
  -10    2   14      0.59      0.00
   -8    2   14     12.21      0.00
   -6    2   14    -17.28      0.00
   -4    2   14    -22.25      0.00
   -2    2   14     -0.97      0.00
    0    2   14     -7.62      0.00
    2    2   14    -16.88      0.00
    4    2   14      3.73      0.00
    6    2   14     18.22      0.00
    8    2   14      3.42      0.00
   10    2   14     -5.42      0.00
   12    2   14      8.78      0.00
   14    2   14     12.03      0.00
   16    2   14     -8.06      0.00
   18    2   14    -13.90      0.00
   20    2   14      7.91      0.00
   22    2   14      9.00      0.00
   24    2   14    -11.83      0.00
   26    2   14     -5.26      0.00
   28    2   14      8.39      0.00
   30    2   14     -0.16      0.00
   32    2   14     -6.25      0.00
  -45    3   14      6.72      0.00
  -43    3   14     -1.17      0.00
  -41    3   14      2.98      0.00
  -39    3   14     18.22      0.00
  -37    3   14      2.28      0.00
  -35    3   14     -5.44      0.00
  -33    3   14     21.40      0.00
  -31    3   14      6.62      0.00
  -29    3   14    -24.13      0.00
  -27    3   14      6.36      0.00
  -25    3   14     15.96      0.00
  -23    3   14    -31.48      0.00
  -21    3   14    -16.09      0.00
  -19    3   14     32.26      0.00
  -17    3   14     -0.55      0.00
  -15    3   14    -23.39      0.00
  -13    3   14     21.27      0.00
  -11    3   14     17.32      0.00
   -9    3   14    -23.79      0.00
   -7    3   14     -7.05      0.00
   -5    3   14      7.24      0.00
   -3    3   14    -23.45      0.00
   -1    3   14    -19.26      0.00
    1    3   14     11.31      0.00
    3    3   14      7.46      0.00
    5    3   14     -2.47      0.00
    7    3   14      9.26      0.00
    9    3   14     20.13      0.00
   11    3   14     12.46      0.00
   13    3   14     -6.16      0.00
   15    3   14     -9.18      0.00
   17    3   14      9.59      0.00
   19    3   14      4.72      0.00
   21    3   14    -19.93      0.00
   23    3   14     -5.18      0.00
   25    3   14     14.70      0.00
   27    3   14      1.86      0.00
   29    3   14     -1.31      0.00
   31    3   14      5.95      0.00
  -44    4   14      1.23      0.00
  -42    4   14      4.60      0.00
  -40    4   14      1.62      0.00
  -38    4   14      4.09      0.00
  -36    4   14     11.52      0.00
  -34    4   14      5.30      0.00
  -32    4   14      0.07      0.00
  -30    4   14     11.55      0.00
  -28    4   14      7.13      0.00
  -26    4   14    -12.34      0.00
  -24    4   14      1.48      0.00
  -22    4   14     14.67      0.00
  -20    4   14    -12.40      0.00
  -18    4   14    -13.14      0.00
  -16    4   14     14.69      0.00
  -14    4   14      2.50      0.00
  -12    4   14    -16.55      0.00
  -10    4   14      0.09      0.00
   -8    4   14      5.13      0.00
   -6    4   14    -12.45      0.00
   -4    4   14     -4.76      0.00
   -2    4   14     12.47      0.00
    0    4   14      3.38      0.00
    2    4   14     -3.93      0.00
    4    4   14     11.20      0.00
    6    4   14     18.46      0.00
    8    4   14     -0.64      0.00
   10    4   14     -6.73      0.00
   12    4   14     15.09      0.00
   14    4   14     19.14      0.00
   16    4   14     -1.16      0.00
   18    4   14     -5.32      0.00
   20    4   14     13.10      0.00
   22    4   14     12.69      0.00
   24    4   14     -6.98      0.00
   26    4   14     -6.35      0.00
   28    4   14      2.95      0.00
   30    4   14      1.65      0.00
  -43    5   14      6.40      0.00
  -41    5   14      2.65      0.00
  -39    5   14     -5.46      0.00
  -37    5   14      2.00      0.00
  -35    5   14      4.51      0.00
  -33    5   14     -6.20      0.00
  -31    5   14     -0.46      0.00
  -29    5   14     11.17      0.00
  -27    5   14      3.81      0.00
  -25    5   14     -0.77      0.00
  -23    5   14      6.10      0.00
  -21    5   14      3.00      0.00
  -19    5   14     -4.42      0.00
  -17    5   14     -2.17      0.00
  -15    5   14     -3.99      0.00
  -13    5   14    -10.18      0.00
  -11    5   14     -5.06      0.00
   -9    5   14     -0.97      0.00
   -7    5   14     -1.83      0.00
   -5    5   14      3.92      0.00
   -3    5   14      3.57      0.00
   -1    5   14     -2.49      0.00
    1    5   14      4.55      0.00
    3    5   14      6.69      0.00
    5    5   14     -9.66      0.00
    7    5   14     -2.60      0.00
    9    5   14     19.18      0.00
   11    5   14      4.14      0.00
   13    5   14    -10.17      0.00
   15    5   14      7.35      0.00
   17    5   14     13.48      0.00
   19    5   14     -4.18      0.00
   21    5   14    -11.83      0.00
   23    5   14      1.23      0.00
   25    5   14      4.51      0.00
   27    5   14     -3.32      0.00
   29    5   14     -1.54      0.00
  -40    6   14      4.01      0.00
  -38    6   14      1.95      0.00
  -36    6   14     -8.97      0.00
  -34    6   14     -2.31      0.00
  -32    6   14      8.08      0.00
  -30    6   14     -4.94      0.00
  -28    6   14     -8.28      0.00
  -26    6   14      9.15      0.00
  -24    6   14      2.58      0.00
  -22    6   14    -10.41      0.00
  -20    6   14      4.08      0.00
  -18    6   14      4.07      0.00
  -16    6   14    -13.48      0.00
  -14    6   14     -4.74      0.00
  -12    6   14      6.06      0.00
  -10    6   14     -2.78      0.00
   -8    6   14     -2.10      0.00
   -6    6   14      5.99      0.00
   -4    6   14      5.30      0.00
   -2    6   14      4.21      0.00
    0    6   14      1.64      0.00
    2    6   14     -5.02      0.00
    4    6   14      0.25      0.00
    6    6   14      5.59      0.00
    8    6   14     -9.00      0.00
   10    6   14     -9.00      0.00
   12    6   14      8.16      0.00
   14    6   14      2.46      0.00
   16    6   14     -6.39      0.00
   18    6   14      2.26      0.00
   20    6   14      6.77      0.00
   22    6   14      0.54      0.00
   24    6   14     -2.59      0.00
   26    6   14      1.28      0.00
  -37    7   14     -2.21      0.00
  -35    7   14      0.02      0.00
  -33    7   14     -5.15      0.00
  -31    7   14     -7.69      0.00
  -29    7   14      0.69      0.00
  -27    7   14      3.10      0.00
  -25    7   14     -3.31      0.00
  -23    7   14      0.62      0.00
  -21    7   14      6.80      0.00
  -19    7   14     -1.32      0.00
  -17    7   14     -4.46      0.00
  -15    7   14      4.67      0.00
  -13    7   14      1.68      0.00
  -11    7   14     -7.23      0.00
   -9    7   14      0.03      0.00
   -7    7   14      7.80      0.00
   -5    7   14     -0.53      0.00
   -3    7   14     -5.60      0.00
   -1    7   14      4.50      0.00
    1    7   14      6.88      0.00
    3    7   14     -4.26      0.00
    5    7   14     -5.40      0.00
    7    7   14      2.19      0.00
    9    7   14     -1.25      0.00
   11    7   14     -9.50      0.00
   13    7   14     -4.05      0.00
   15    7   14      2.33      0.00
   17    7   14     -2.96      0.00
   19    7   14     -0.31      0.00
   21    7   14      6.52      0.00
   23    7   14      3.62      0.00
  -32    8   14     -1.40      0.00
  -30    8   14      0.07      0.00
  -28    8   14     -5.47      0.00
  -26    8   14     -9.27      0.00
  -24    8   14      3.25      0.00
  -22    8   14      4.11      0.00
  -20    8   14     -6.95      0.00
  -18    8   14      7.95      0.00
  -16    8   14     16.87      0.00
  -14    8   14     -1.60      0.00
  -12    8   14      4.24      0.00
  -10    8   14     18.31      0.00
   -8    8   14     -0.88      0.00
   -6    8   14     -9.42      0.00
   -4    8   14      8.86      0.00
   -2    8   14      6.83      0.00
    0    8   14     -7.73      0.00
    2    8   14      2.99      0.00
    4    8   14      9.45      0.00
    6    8   14     -7.46      0.00
    8    8   14     -7.96      0.00
   10    8   14      2.11      0.00
   12    8   14     -4.32      0.00
   14    8   14     -8.29      0.00
   16    8   14     -1.06      0.00
   18    8   14      1.81      0.00
  -27    9   14      4.89      0.00
  -25    9   14      3.74      0.00
  -23    9   14     -2.68      0.00
  -21    9   14      4.24      0.00
  -19    9   14      7.57      0.00
  -17    9   14     -6.13      0.00
  -15    9   14      0.06      0.00
  -13    9   14     14.27      0.00
  -11    9   14     -1.12      0.00
   -9    9   14     -4.40      0.00
   -7    9   14     13.01      0.00
   -5    9   14      3.99      0.00
   -3    9   14     -7.92      0.00
   -1    9   14      3.93      0.00
    1    9   14      6.63      0.00
    3    9   14     -2.25      0.00
    5    9   14      1.68      0.00
    7    9   14      5.39      0.00
    9    9   14      0.65      0.00
   11    9   14      1.83      0.00
   13    9   14      3.37      0.00
  -16   10   14      2.86      0.00
  -14   10   14     -4.08      0.00
  -12   10   14     -3.95      0.00
  -10   10   14      4.34      0.00
   -8   10   14     -0.81      0.00
   -6   10   14     -3.65      0.00
   -4   10   14      5.45      0.00
   -2   10   14      3.62      0.00
    0   10   14     -2.15      0.00
    2   10   14      0.19      0.00
  -45    1   15      1.60      0.00
  -43    1   15     -1.29      0.00
  -41    1   15      0.16      0.00
  -39    1   15     -6.21      0.00
  -37    1   15    -12.12      0.00
  -35    1   15      5.70      0.00
  -33    1   15      7.98      0.00
  -31    1   15    -10.54      0.00
  -29    1   15      4.29      0.00
  -27    1   15     19.18      0.00
  -25    1   15     -6.39      0.00
  -23    1   15    -12.38      0.00
  -21    1   15      9.32      0.00
  -19    1   15     -6.27      0.00
  -17    1   15    -27.49      0.00
  -15    1   15     -3.72      0.00
  -13    1   15      7.26      0.00
  -11    1   15     -5.15      0.00
   -9    1   15     13.04      0.00
   -7    1   15     29.06      0.00
   -5    1   15     15.85      0.00
   -3    1   15     11.03      0.00
   -1    1   15      7.40      0.00
    1    1   15     -5.29      0.00
    3    1   15     -4.15      0.00
    5    1   15     -5.91      0.00
    7    1   15    -15.76      0.00
    9    1   15     -2.80      0.00
   11    1   15      8.79      0.00
   13    1   15     -4.91      0.00
   15    1   15     -2.14      0.00
   17    1   15     12.80      0.00
   19    1   15     -0.26      0.00
   21    1   15    -10.26      0.00
   23    1   15      2.15      0.00
   25    1   15      3.49      0.00
   27    1   15     -0.95      0.00
   29    1   15      4.67      0.00
   31    1   15      6.40      0.00
  -46    2   15     -2.61      0.00
  -44    2   15      0.39      0.00
  -42    2   15     -2.37      0.00
  -40    2   15     -4.44      0.00
  -38    2   15      7.34      0.00
  -36    2   15      5.84      0.00
  -34    2   15     -9.60      0.00
  -32    2   15      3.12      0.00
  -30    2   15     14.94      0.00
  -28    2   15     -8.32      0.00
  -26    2   15    -10.16      0.00
  -24    2   15     10.15      0.00
  -22    2   15     -7.04      0.00
  -20    2   15    -23.68      0.00
  -18    2   15     -1.32      0.00
  -16    2   15      4.88      0.00
  -14    2   15     -8.13      0.00
  -12    2   15      6.35      0.00
  -10    2   15     22.35      0.00
   -8    2   15     13.27      0.00
   -6    2   15     10.61      0.00
   -4    2   15     17.55      0.00
   -2    2   15     13.08      0.00
    0    2   15      7.21      0.00
    2    2   15      1.96      0.00
    4    2   15     -3.44      0.00
    6    2   15      4.79      0.00
    8    2   15      2.10      0.00
   10    2   15    -15.36      0.00
   12    2   15     -2.95      0.00
   14    2   15      8.91      0.00
   16    2   15    -17.13      0.00
   18    2   15    -19.95      0.00
   20    2   15      5.31      0.00
   22    2   15      0.11      0.00
   24    2   15    -10.31      0.00
   26    2   15     -0.54      0.00
   28    2   15      2.37      0.00
   30    2   15      2.33      0.00
  -45    3   15      1.25      0.00
  -43    3   15      0.32      0.00
  -41    3   15      0.95      0.00
  -39    3   15     -0.91      0.00
  -37    3   15     -6.95      0.00
  -35    3   15     -8.44      0.00
  -33    3   15      0.16      0.00
  -31    3   15     -4.03      0.00
  -29    3   15    -15.30      0.00
  -27    3   15     -4.40      0.00
  -25    3   15      4.94      0.00
  -23    3   15     -7.89      0.00
  -21    3   15    -10.38      0.00
  -19    3   15      5.92      0.00
  -17    3   15      6.42      0.00
  -15    3   15     -6.13      0.00
  -13    3   15      3.01      0.00
  -11    3   15     13.38      0.00
   -9    3   15     -0.71      0.00
   -7    3   15     -0.08      0.00
   -5    3   15     15.70      0.00
   -3    3   15      5.53      0.00
   -1    3   15     -5.45      0.00
    1    3   15      6.81      0.00
    3    3   15      5.30      0.00
    5    3   15    -13.24      0.00
    7    3   15     -8.57      0.00
    9    3   15      5.42      0.00
   11    3   15     -6.69      0.00
   13    3   15    -16.41      0.00
   15    3   15      0.88      0.00
   17    3   15      8.59      0.00
   19    3   15     -6.01      0.00
   21    3   15     -8.96      0.00
   23    3   15      0.84      0.00
   25    3   15      3.36      0.00
   27    3   15      1.12      0.00
   29    3   15     -1.39      0.00
  -42    4   15      3.64      0.00
  -40    4   15      4.15      0.00
  -38    4   15     -2.19      0.00
  -36    4   15      7.20      0.00
  -34    4   15      6.41      0.00
  -32    4   15    -14.15      0.00
  -30    4   15     -3.06      0.00
  -28    4   15     17.67      0.00
  -26    4   15     -8.13      0.00
  -24    4   15    -20.36      0.00
  -22    4   15     17.69      0.00
  -20    4   15     16.21      0.00
  -18    4   15    -19.91      0.00
  -16    4   15     -0.73      0.00
  -14    4   15     18.61      0.00
  -12    4   15    -15.29      0.00
  -10    4   15    -16.03      0.00
   -8    4   15     10.36      0.00
   -6    4   15    -10.80      0.00
   -4    4   15    -20.48      0.00
   -2    4   15     10.80      0.00
    0    4   15      7.50      0.00
    2    4   15     -9.81      0.00
    4    4   15     13.52      0.00
    6    4   15     19.27      0.00
    8    4   15     -7.04      0.00
   10    4   15     -1.76      0.00
   12    4   15      9.17      0.00
   14    4   15     -8.23      0.00
   16    4   15    -13.01      0.00
   18    4   15      0.49      0.00
   20    4   15      3.60      0.00
   22    4   15     -0.18      0.00
   24    4   15      0.39      0.00
   26    4   15      0.87      0.00
   28    4   15      3.11      0.00
  -41    5   15      2.43      0.00
  -39    5   15      7.95      0.00
  -37    5   15      3.47      0.00
  -35    5   15     -3.05      0.00
  -33    5   15      9.05      0.00
  -31    5   15     11.93      0.00
  -29    5   15     -9.21      0.00
  -27    5   15     -5.39      0.00
  -25    5   15     20.59      0.00
  -23    5   15      4.00      0.00
  -21    5   15    -16.87      0.00
  -19    5   15     12.96      0.00
  -17    5   15     21.45      0.00
  -15    5   15     -8.90      0.00
  -13    5   15     -0.28      0.00
  -11    5   15     15.20      0.00
   -9    5   15    -12.57      0.00
   -7    5   15    -15.45      0.00
   -5    5   15      7.10      0.00
   -3    5   15     -8.61      0.00
   -1    5   15    -20.36      0.00
    1    5   15      4.69      0.00
    3    5   15      7.50      0.00
    5    5   15    -12.56      0.00
    7    5   15     -0.96      0.00
    9    5   15     10.92      0.00
   11    5   15     -4.23      0.00
   13    5   15     -2.60      0.00
   15    5   15      7.96      0.00
   17    5   15      1.75      0.00
   19    5   15     -2.92      0.00
   21    5   15      0.71      0.00
   23    5   15      1.46      0.00
   25    5   15      0.81      0.00
   27    5   15      2.45      0.00
  -38    6   15      6.66      0.00
  -36    6   15     10.13      0.00
  -34    6   15      1.29      0.00
  -32    6   15      0.97      0.00
  -30    6   15     11.43      0.00
  -28    6   15      7.76      0.00
  -26    6   15     -3.62      0.00
  -24    6   15      3.36      0.00
  -22    6   15      9.36      0.00
  -20    6   15     -2.19      0.00
  -18    6   15     -7.74      0.00
  -16    6   15     -2.79      0.00
  -14    6   15     -2.84      0.00
  -12    6   15     -8.91      0.00
  -10    6   15     -3.15      0.00
   -8    6   15      3.54      0.00
   -6    6   15     -6.95      0.00
   -4    6   15     -6.89      0.00
   -2    6   15      2.49      0.00
    0    6   15     -2.97      0.00
    2    6   15    -11.12      0.00
    4    6   15     -3.42      0.00
    6    6   15      7.70      0.00
    8    6   15      2.40      0.00
   10    6   15      1.53      0.00
   12    6   15      8.08      0.00
   14    6   15      3.54      0.00
   16    6   15     -0.34      0.00
   18    6   15     -1.01      0.00
   20    6   15     -2.44      0.00
   22    6   15     -2.83      0.00
   24    6   15     -4.66      0.00
  -35    7   15      6.35      0.00
  -33    7   15     13.69      0.00
  -31    7   15      4.13      0.00
  -29    7   15      2.61      0.00
  -27    7   15     12.80      0.00
  -25    7   15      1.11      0.00
  -23    7   15     -7.74      0.00
  -21    7   15      5.79      0.00
  -19    7   15     -1.15      0.00
  -17    7   15    -10.34      0.00
  -15    7   15     -0.95      0.00
  -13    7   15     -4.26      0.00
  -11    7   15     -9.43      0.00
   -9    7   15     -4.16      0.00
   -7    7   15      0.82      0.00
   -5    7   15     -3.30      0.00
   -3    7   15     -8.02      0.00
   -1    7   15     -1.04      0.00
    1    7   15     -0.22      0.00
    3    7   15     -2.01      0.00
    5    7   15     -0.65      0.00
    7    7   15     -4.08      0.00
    9    7   15     -2.03      0.00
   11    7   15      0.85      0.00
   13    7   15      0.48      0.00
   15    7   15      2.07      0.00
   17    7   15      2.02      0.00
   19    7   15     -1.81      0.00
   21    7   15     -3.81      0.00
  -30    8   15      6.74      0.00
  -28    8   15      2.53      0.00
  -26    8   15     -1.73      0.00
  -24    8   15      3.81      0.00
  -22    8   15     -4.40      0.00
  -20    8   15    -14.16      0.00
  -18    8   15     -5.78      0.00
  -16    8   15     -6.57      0.00
  -14    8   15     -8.75      0.00
  -12    8   15      0.75      0.00
  -10    8   15      1.78      0.00
   -8    8   15     -2.80      0.00
   -6    8   15     -1.06      0.00
   -4    8   15      5.68      0.00
   -2    8   15      2.52      0.00
    0    8   15     -6.09      0.00
    2    8   15     -3.25      0.00
    4    8   15      1.70      0.00
    6    8   15      0.21      0.00
    8    8   15     -5.70      0.00
   10    8   15     -5.55      0.00
   12    8   15     -1.64      0.00
   14    8   15     -8.19      0.00
   16    8   15    -12.08      0.00
  -23    9   15     -5.97      0.00
  -21    9   15     -3.52      0.00
  -19    9   15      0.87      0.00
  -17    9   15     -2.08      0.00
  -15    9   15     -2.41      0.00
  -13    9   15     -2.82      0.00
  -11    9   15     -4.37      0.00
   -9    9   15     -3.51      0.00
   -7    9   15     -2.12      0.00
   -5    9   15     -1.64      0.00
   -3    9   15     -2.91      0.00
   -1    9   15      0.95      0.00
    1    9   15      4.62      0.00
    3    9   15     -3.00      0.00
    5    9   15     -9.75      0.00
    7    9   15     -1.09      0.00
    9    9   15      5.52      0.00
  -44    0   16     -6.19      0.00
  -42    0   16     -3.45      0.00
  -40    0   16     11.17      0.00
  -38    0   16     -0.99      0.00
  -36    0   16    -22.76      0.00
  -34    0   16      2.37      0.00
  -32    0   16     14.24      0.00
  -30    0   16    -19.72      0.00
  -28    0   16     -4.11      0.00
  -26    0   16     34.82      0.00
  -24    0   16      2.05      0.00
  -22    0   16    -10.83      0.00
  -20    0   16     43.88      0.00
  -18    0   16     30.75      0.00
  -16    0   16    -24.53      0.00
  -14    0   16      8.29      0.00
  -12    0   16     33.78      0.00
  -10    0   16    -22.18      0.00
   -8    0   16    -24.95      0.00
   -6    0   16     18.27      0.00
   -4    0   16     -2.32      0.00
   -2    0   16    -17.08      0.00
    0    0   16      9.93      0.00
    2    0   16      4.06      0.00
    4    0   16    -10.53      0.00
    6    0   16      6.19      0.00
    8    0   16      9.65      0.00
   10    0   16     -7.23      0.00
   12    0   16     -4.88      0.00
   14    0   16      6.34      0.00
   16    0   16      4.56      0.00
   18    0   16      1.86      0.00
   20    0   16      6.39      0.00
   22    0   16     11.75      0.00
   24    0   16     10.61      0.00
   26    0   16      5.56      0.00
   28    0   16      4.28      0.00
   30    0   16      3.99      0.00
  -45    1   16      1.29      0.00
  -43    1   16      5.00      0.00
  -41    1   16     -4.06      0.00
  -39    1   16     -6.44      0.00
  -37    1   16      9.19      0.00
  -35    1   16      3.88      0.00
  -33    1   16    -15.30      0.00
  -31    1   16     -2.65      0.00
  -29    1   16      8.18      0.00
  -27    1   16    -14.95      0.00
  -25    1   16     -9.16      0.00
  -23    1   16     22.88      0.00
  -21    1   16      3.94      0.00
  -19    1   16    -15.81      0.00
  -17    1   16     19.04      0.00
  -15    1   16     21.15      0.00
  -13    1   16    -22.24      0.00
  -11    1   16    -14.96      0.00
   -9    1   16     12.10      0.00
   -7    1   16    -14.11      0.00
   -5    1   16    -25.13      0.00
   -3    1   16      5.26      0.00
   -1    1   16      3.30      0.00
    1    1   16    -11.42      0.00
    3    1   16      4.53      0.00
    5    1   16      6.70      0.00
    7    1   16    -13.79      0.00
    9    1   16    -10.37      0.00
   11    1   16      3.00      0.00
   13    1   16     -4.11      0.00
   15    1   16     -9.09      0.00
   17    1   16      3.25      0.00
   19    1   16     12.83      0.00
   21    1   16      6.28      0.00
   23    1   16      1.86      0.00
   25    1   16      9.00      0.00
   27    1   16      8.65      0.00
   29    1   16     -0.06      0.00
  -44    2   16     -6.06      0.00
  -42    2   16     -1.77      0.00
  -40    2   16     -0.08      0.00
  -38    2   16     -7.11      0.00
  -36    2   16     -0.04      0.00
  -34    2   16      5.81      0.00
  -32    2   16     -0.13      0.00
  -30    2   16      6.64      0.00
  -28    2   16     13.19      0.00
  -26    2   16      2.81      0.00
  -24    2   16     -3.21      0.00
  -22    2   16      3.73      0.00
  -20    2   16      1.40      0.00
  -18    2   16     -9.44      0.00
  -16    2   16     -5.85      0.00
  -14    2   16      5.14      0.00
  -12    2   16      8.77      0.00
  -10    2   16      4.37      0.00
   -8    2   16      1.98      0.00
   -6    2   16      6.69      0.00
   -4    2   16     -0.40      0.00
   -2    2   16    -13.51      0.00
    0    2   16     -6.57      0.00
    2    2   16     -0.84      0.00
    4    2   16    -13.63      0.00
    6    2   16     -5.97      0.00
    8    2   16     16.33      0.00
   10    2   16      5.86      0.00
   12    2   16     -8.33      0.00
   14    2   16     10.47      0.00
   16    2   16     16.65      0.00
   18    2   16     -9.79      0.00
   20    2   16     -9.62      0.00
   22    2   16     13.03      0.00
   24    2   16      3.19      0.00
   26    2   16     -9.98      0.00
   28    2   16     -0.78      0.00
  -43    3   16     -3.06      0.00
  -41    3   16     -5.07      0.00
  -39    3   16      4.36      0.00
  -37    3   16      2.74      0.00
  -35    3   16     -1.44      0.00
  -33    3   16     12.83      0.00
  -31    3   16      9.37      0.00
  -29    3   16     -9.17      0.00
  -27    3   16      2.45      0.00
  -25    3   16      8.90      0.00
  -23    3   16    -19.63      0.00
  -21    3   16    -23.24      0.00
  -19    3   16      0.38      0.00
  -17    3   16     -6.61      0.00
  -15    3   16    -15.55      0.00
  -13    3   16      2.54      0.00
  -11    3   16      9.59      0.00
   -9    3   16      4.76      0.00
   -7    3   16      7.14      0.00
   -5    3   16      7.58      0.00
   -3    3   16      3.78      0.00
   -1    3   16     -0.55      0.00
    1    3   16     -7.28      0.00
    3    3   16     -1.20      0.00
    5    3   16      8.96      0.00
    7    3   16     -6.67      0.00
    9    3   16     -8.92      0.00
   11    3   16     19.01      0.00
   13    3   16     10.85      0.00
   15    3   16    -20.44      0.00
   17    3   16     -4.64      0.00
   19    3   16     14.71      0.00
   21    3   16    -11.70      0.00
   23    3   16    -19.08      0.00
   25    3   16      2.09      0.00
   27    3   16      2.82      0.00
  -42    4   16     -0.78      0.00
  -40    4   16     -1.85      0.00
  -38    4   16     -1.37      0.00
  -36    4   16     -0.53      0.00
  -34    4   16     -1.99      0.00
  -32    4   16     -2.27      0.00
  -30    4   16      3.49      0.00
  -28    4   16      3.34      0.00
  -26    4   16     -8.33      0.00
  -24    4   16     -6.45      0.00
  -22    4   16      4.42      0.00
  -20    4   16     -5.84      0.00
  -18    4   16    -14.18      0.00
  -16    4   16     -1.55      0.00
  -14    4   16      4.00      0.00
  -12    4   16     -1.46      0.00
  -10    4   16     -0.77      0.00
   -8    4   16      6.50      0.00
   -6    4   16      7.65      0.00
   -4    4   16      2.78      0.00
   -2    4   16      7.28      0.00
    0    4   16     15.42      0.00
    2    4   16      8.68      0.00
    4    4   16     -1.08      0.00
    6    4   16     10.78      0.00
    8    4   16     15.55      0.00
   10    4   16     -8.10      0.00
   12    4   16    -10.80      0.00
   14    4   16     12.13      0.00
   16    4   16      8.58      0.00
   18    4   16    -11.95      0.00
   20    4   16     -4.08      0.00
   22    4   16     11.21      0.00
   24    4   16      1.65      0.00
   26    4   16     -6.19      0.00
  -39    5   16     -6.25      0.00
  -37    5   16     -1.60      0.00
  -35    5   16      0.31      0.00
  -33    5   16     -9.53      0.00
  -31    5   16     -5.94      0.00
  -29    5   16      2.12      0.00
  -27    5   16     -4.40      0.00
  -25    5   16     -1.93      0.00
  -23    5   16      7.53      0.00
  -21    5   16     -0.93      0.00
  -19    5   16     -3.17      0.00
  -17    5   16      8.96      0.00
  -15    5   16      1.36      0.00
  -13    5   16     -9.83      0.00
  -11    5   16      2.50      0.00
   -9    5   16      4.74      0.00
   -7    5   16     -6.89      0.00
   -5    5   16      3.98      0.00
   -3    5   16     13.03      0.00
   -1    5   16     -0.92      0.00
    1    5   16      1.32      0.00
    3    5   16     15.34      0.00
    5    5   16      0.86      0.00
    7    5   16    -12.33      0.00
    9    5   16      4.50      0.00
   11    5   16      6.40      0.00
   13    5   16    -10.40      0.00
   15    5   16     -7.93      0.00
   17    5   16      3.31      0.00
   19    5   16      1.86      0.00
   21    5   16     -7.30      0.00
   23    5   16     -6.92      0.00
  -36    6   16     -5.27      0.00
  -34    6   16     -2.61      0.00
  -32    6   16      1.28      0.00
  -30    6   16     -5.27      0.00
  -28    6   16     -3.78      0.00
  -26    6   16      4.48      0.00
  -24    6   16     -3.18      0.00
  -22    6   16     -3.86      0.00
  -20    6   16     10.60      0.00
  -18    6   16      3.00      0.00
  -16    6   16     -6.23      0.00
  -14    6   16      6.77      0.00
  -12    6   16      3.39      0.00
  -10    6   16     -9.38      0.00
   -8    6   16      0.62      0.00
   -6    6   16      4.49      0.00
   -4    6   16     -7.24      0.00
   -2    6   16     -1.08      0.00
    0    6   16      9.24      0.00
    2    6   16     -3.39      0.00
    4    6   16     -7.92      0.00
    6    6   16      7.70      0.00
    8    6   16      2.74      0.00
   10    6   16    -11.06      0.00
   12    6   16     -1.77      0.00
   14    6   16      2.35      0.00
   16    6   16     -5.73      0.00
   18    6   16     -3.89      0.00
   20    6   16      1.42      0.00
  -33    7   16     -2.71      0.00
  -31    7   16     -6.58      0.00
  -29    7   16     -8.87      0.00
  -27    7   16     -4.30      0.00
  -25    7   16      0.10      0.00
  -23    7   16      0.04      0.00
  -21    7   16      1.24      0.00
  -19    7   16      4.56      0.00
  -17    7   16      2.78      0.00
  -15    7   16     -2.49      0.00
  -13    7   16     -1.27      0.00
  -11    7   16     -1.33      0.00
   -9    7   16     -8.46      0.00
   -7    7   16     -8.28      0.00
   -5    7   16     -3.33      0.00
   -3    7   16     -6.30      0.00
   -1    7   16     -8.48      0.00
    1    7   16     -2.33      0.00
    3    7   16      3.12      0.00
    5    7   16      0.76      0.00
    7    7   16     -3.15      0.00
    9    7   16     -0.57      0.00
   11    7   16     -0.03      0.00
   13    7   16     -3.92      0.00
   15    7   16     -1.79      0.00
   17    7   16      0.44      0.00
  -28    8   16      2.03      0.00
  -26    8   16     -6.42      0.00
  -24    8   16      1.35      0.00
  -22    8   16      7.38      0.00
  -20    8   16     -5.54      0.00
  -18    8   16     -4.08      0.00
  -16    8   16      9.31      0.00
  -14    8   16      0.80      0.00
  -12    8   16     -6.00      0.00
  -10    8   16      9.33      0.00
   -8    8   16      9.16      0.00
   -6    8   16     -7.47      0.00
   -4    8   16     -3.61      0.00
   -2    8   16      6.33      0.00
    0    8   16     -1.13      0.00
    2    8   16     -3.42      0.00
    4    8   16      3.70      0.00
    6    8   16     -0.60      0.00
    8    8   16     -5.43      0.00
   10    8   16     -2.80      0.00
   12    8   16     -2.97      0.00
  -19    9   16      7.89      0.00
  -17    9   16     -1.43      0.00
  -15    9   16     -8.14      0.00
  -13    9   16      4.41      0.00
  -11    9   16      1.78      0.00
   -9    9   16    -10.24      0.00
   -7    9   16     -0.40      0.00
   -5    9   16      6.72      0.00
   -3    9   16     -2.32      0.00
   -1    9   16     -3.78      0.00
    1    9   16      3.73      0.00
    3    9   16      4.28      0.00
  -43    1   17      4.39      0.00
  -41    1   17      6.96      0.00
  -39    1   17     -3.33      0.00
  -37    1   17    -10.05      0.00
  -35    1   17      1.92      0.00
  -33    1   17      0.33      0.00
  -31    1   17    -13.43      0.00
  -29    1   17     -0.31      0.00
  -27    1   17     10.51      0.00
  -25    1   17     -4.60      0.00
  -23    1   17      1.13      0.00
  -21    1   17     19.45      0.00
  -19    1   17      4.98      0.00
  -17    1   17     -6.99      0.00
  -15    1   17      4.72      0.00
  -13    1   17     -4.25      0.00
  -11    1   17    -15.20      0.00
   -9    1   17      2.37      0.00
   -7    1   17      5.48      0.00
   -5    1   17     -1.68      0.00
   -3    1   17     12.90      0.00
   -1    1   17     13.60      0.00
    1    1   17     -2.14      0.00
    3    1   17      3.79      0.00
    5    1   17      6.33      0.00
    7    1   17    -12.00      0.00
    9    1   17    -11.84      0.00
   11    1   17     -0.41      0.00
   13    1   17     -7.08      0.00
   15    1   17     -4.95      0.00
   17    1   17      9.05      0.00
   19    1   17      6.39      0.00
   21    1   17      3.10      0.00
   23    1   17      9.17      0.00
   25    1   17      9.12      0.00
   27    1   17      7.69      0.00
  -42    2   17     -4.40      0.00
  -40    2   17     -1.75      0.00
  -38    2   17      5.46      0.00
  -36    2   17      0.61      0.00
  -34    2   17     -6.60      0.00
  -32    2   17     -0.55      0.00
  -30    2   17      0.57      0.00
  -28    2   17     -8.69      0.00
  -26    2   17      0.43      0.00
  -24    2   17     10.73      0.00
  -22    2   17     -2.88      0.00
  -20    2   17     -2.72      0.00
  -18    2   17     10.80      0.00
  -16    2   17      0.23      0.00
  -14    2   17     -5.15      0.00
  -12    2   17      9.03      0.00
  -10    2   17      3.52      0.00
   -8    2   17     -5.71      0.00
   -6    2   17      6.56      0.00
   -4    2   17      7.58      0.00
   -2    2   17     -3.82      0.00
    0    2   17      2.15      0.00
    2    2   17      4.31      0.00
    4    2   17    -11.22      0.00
    6    2   17     -8.49      0.00
    8    2   17      0.13      0.00
   10    2   17    -15.31      0.00
   12    2   17    -16.56      0.00
   14    2   17     -2.33      0.00
   16    2   17     -9.52      0.00
   18    2   17    -11.30      0.00
   20    2   17      1.87      0.00
   22    2   17      4.46      0.00
   24    2   17      5.83      0.00
   26    2   17      5.96      0.00
  -41    3   17      1.81      0.00
  -39    3   17      0.30      0.00
  -37    3   17      3.10      0.00
  -35    3   17     -4.53      0.00
  -33    3   17     -4.13      0.00
  -31    3   17      5.84      0.00
  -29    3   17     -1.21      0.00
  -27    3   17     -9.54      0.00
  -25    3   17      0.28      0.00
  -23    3   17      7.61      0.00
  -21    3   17     -2.49      0.00
  -19    3   17     -5.51      0.00
  -17    3   17      8.38      0.00
  -15    3   17      8.15      0.00
  -13    3   17     -3.36      0.00
  -11    3   17      2.23      0.00
   -9    3   17      7.00      0.00
   -7    3   17     -3.13      0.00
   -5    3   17     -5.20      0.00
   -3    3   17     -0.63      0.00
   -1    3   17     -6.02      0.00
    1    3   17    -12.27      0.00
    3    3   17     -9.16      0.00
    5    3   17     -8.43      0.00
    7    3   17    -12.66      0.00
    9    3   17     -7.57      0.00
   11    3   17     -0.53      0.00
   13    3   17     -3.21      0.00
   15    3   17     -4.35      0.00
   17    3   17      0.41      0.00
   19    3   17      3.41      0.00
   21    3   17      1.74      0.00
   23    3   17     -2.91      0.00
   25    3   17     -1.47      0.00
  -40    4   17      7.76      0.00
  -38    4   17     -1.24      0.00
  -36    4   17      6.33      0.00
  -34    4   17     17.63      0.00
  -32    4   17     -2.48      0.00
  -30    4   17     -6.73      0.00
  -28    4   17     18.96      0.00
  -26    4   17      8.89      0.00
  -24    4   17    -20.91      0.00
  -22    4   17     -4.35      0.00
  -20    4   17     13.97      0.00
  -18    4   17     -9.70      0.00
  -16    4   17    -14.15      0.00
  -14    4   17      7.63      0.00
  -12    4   17      1.75      0.00
  -10    4   17     -8.15      0.00
   -8    4   17      4.49      0.00
   -6    4   17      2.35      0.00
   -4    4   17    -12.92      0.00
   -2    4   17    -10.46      0.00
    0    4   17     -3.97      0.00
    2    4   17     -6.69      0.00
    4    4   17     -5.31      0.00
    6    4   17      0.47      0.00
    8    4   17      3.57      0.00
   10    4   17      5.41      0.00
   12    4   17      0.87      0.00
   14    4   17     -0.77      0.00
   16    4   17      5.52      0.00
   18    4   17      0.20      0.00
   20    4   17     -4.00      0.00
   22    4   17      5.06      0.00
  -37    5   17      5.67      0.00
  -35    5   17     -2.80      0.00
  -33    5   17      3.53      0.00
  -31    5   17     17.73      0.00
  -29    5   17      4.65      0.00
  -27    5   17     -8.13      0.00
  -25    5   17     12.48      0.00
  -23    5   17     14.21      0.00
  -21    5   17    -13.68      0.00
  -19    5   17     -7.38      0.00
  -17    5   17     13.69      0.00
  -15    5   17      3.30      0.00
  -13    5   17     -0.74      0.00
  -11    5   17     14.82      0.00
   -9    5   17      7.24      0.00
   -7    5   17     -6.25      0.00
   -5    5   17      4.86      0.00
   -3    5   17      8.91      0.00
   -1    5   17     -3.98      0.00
    1    5   17     -4.56      0.00
    3    5   17      8.71      0.00
    5    5   17     10.13      0.00
    7    5   17      2.71      0.00
    9    5   17      3.77      0.00
   11    5   17      6.40      0.00
   13    5   17      6.01      0.00
   15    5   17      1.57      0.00
   17    5   17      1.55      0.00
   19    5   17      7.16      0.00
   21    5   17      2.48      0.00
  -34    6   17      4.94      0.00
  -32    6   17      5.66      0.00
  -30    6   17      7.34      0.00
  -28    6   17     12.32      0.00
  -26    6   17     11.32      0.00
  -24    6   17      4.54      0.00
  -22    6   17      4.72      0.00
  -20    6   17      8.65      0.00
  -18    6   17      2.44      0.00
  -16    6   17     -9.28      0.00
  -14    6   17     -4.25      0.00
  -12    6   17      2.12      0.00
  -10    6   17     -2.53      0.00
   -8    6   17      6.15      0.00
   -6    6   17     11.86      0.00
   -4    6   17      3.12      0.00
   -2    6   17      3.68      0.00
    0    6   17     11.85      0.00
    2    6   17      4.70      0.00
    4    6   17    -10.54      0.00
    6    6   17     -3.72      0.00
    8    6   17      3.85      0.00
   10    6   17     -1.47      0.00
   12    6   17      3.45      0.00
   14    6   17      8.21      0.00
   16    6   17      5.18      0.00
   18    6   17      1.17      0.00
  -29    7   17      4.68      0.00
  -27    7   17      6.82      0.00
  -25    7   17      1.48      0.00
  -23    7   17      1.57      0.00
  -21    7   17      7.09      0.00
  -19    7   17     -2.96      0.00
  -17    7   17     -1.84      0.00
  -15    7   17     11.85      0.00
  -13    7   17     -1.32      0.00
  -11    7   17    -10.72      0.00
   -9    7   17     -2.59      0.00
   -7    7   17     -1.50      0.00
   -5    7   17     -3.10      0.00
   -3    7   17     -3.38      0.00
   -1    7   17      0.82      0.00
    1    7   17     -1.21      0.00
    3    7   17     -1.36      0.00
    5    7   17      9.22      0.00
    7    7   17      7.06      0.00
    9    7   17      3.13      0.00
   11    7   17      5.62      0.00
   13    7   17      3.98      0.00
  -24    8   17      3.37      0.00
  -22    8   17     -0.71      0.00
  -20    8   17     -5.79      0.00
  -18    8   17     -2.35      0.00
  -16    8   17     -9.56      0.00
  -14    8   17    -11.55      0.00
  -12    8   17      2.19      0.00
  -10    8   17      4.94      0.00
   -8    8   17      0.39      0.00
   -6    8   17     -2.48      0.00
   -4    8   17      1.35      0.00
   -2    8   17      3.15      0.00
    0    8   17     -5.27      0.00
    2    8   17     -2.51      0.00
    4    8   17      1.19      0.00
    6    8   17     -3.56      0.00
    8    8   17     -2.44      0.00
  -42    0   18     -5.31      0.00
  -40    0   18      5.77      0.00
  -38    0   18      9.47      0.00
  -36    0   18    -10.79      0.00
  -34    0   18     -4.67      0.00
  -32    0   18     17.77      0.00
  -30    0   18     -1.82      0.00
  -28    0   18    -13.10      0.00
  -26    0   18     18.64      0.00
  -24    0   18     12.11      0.00
  -22    0   18    -20.61      0.00
  -20    0   18      5.08      0.00
  -18    0   18     27.71      0.00
  -16    0   18     -4.49      0.00
  -14    0   18     -8.35      0.00
  -12    0   18     19.16      0.00
  -10    0   18      6.22      0.00
   -8    0   18    -15.70      0.00
   -6    0   18     -6.78      0.00
   -4    0   18     -3.09      0.00
   -2    0   18     -8.57      0.00
    0    0   18     -8.14      0.00
    2    0   18     -5.83      0.00
    4    0   18      4.42      0.00
    6    0   18      7.88      0.00
    8    0   18      3.51      0.00
   10    0   18     14.20      0.00
   12    0   18     14.78      0.00
   14    0   18     -2.57      0.00
   16    0   18      2.47      0.00
   18    0   18     11.72      0.00
   20    0   18     -0.13      0.00
   22    0   18     -2.92      0.00
   24    0   18      1.75      0.00
  -41    1   18      1.07      0.00
  -39    1   18     -6.86      0.00
  -37    1   18     -0.41      0.00
  -35    1   18      9.46      0.00
  -33    1   18     -3.20      0.00
  -31    1   18     -9.25      0.00
  -29    1   18      5.16      0.00
  -27    1   18     -1.65      0.00
  -25    1   18    -18.02      0.00
  -23    1   18     -0.20      0.00
  -21    1   18     10.95      0.00
  -19    1   18    -10.06      0.00
  -17    1   18     -6.48      0.00
  -15    1   18     16.67      0.00
  -13    1   18      4.02      0.00
  -11    1   18    -16.31      0.00
   -9    1   18     -2.74      0.00
   -7    1   18      2.45      0.00
   -5    1   18    -15.32      0.00
   -3    1   18    -12.84      0.00
   -1    1   18      1.67      0.00
    1    1   18      0.81      0.00
    3    1   18     -4.39      0.00
    5    1   18     -0.01      0.00
    7    1   18      5.17      0.00
    9    1   18     -3.17      0.00
   11    1   18     -9.65      0.00
   13    1   18      3.48      0.00
   15    1   18      7.48      0.00
   17    1   18     -5.29      0.00
   19    1   18      1.34      0.00
   21    1   18     11.27      0.00
   23    1   18      1.72      0.00
  -40    2   18     -3.89      0.00
  -38    2   18     -0.96      0.00
  -36    2   18     -1.32      0.00
  -34    2   18     -6.53      0.00
  -32    2   18     -2.74      0.00
  -30    2   18      8.13      0.00
  -28    2   18      4.20      0.00
  -26    2   18     -0.31      0.00
  -24    2   18     11.19      0.00
  -22    2   18     10.40      0.00
  -20    2   18     -2.38      0.00
  -18    2   18      2.35      0.00
  -16    2   18      3.48      0.00
  -14    2   18    -11.51      0.00
  -12    2   18     -2.95      0.00
  -10    2   18     10.00      0.00
   -8    2   18     -4.71      0.00
   -6    2   18     -1.71      0.00
   -4    2   18     15.54      0.00
   -2    2   18      3.24      0.00
    0    2   18     -5.13      0.00
    2    2   18     11.18      0.00
    4    2   18      6.10      0.00
    6    2   18    -12.39      0.00
    8    2   18     -1.51      0.00
   10    2   18      8.33      0.00
   12    2   18     -7.85      0.00
   14    2   18    -12.10      0.00
   16    2   18      4.43      0.00
   18    2   18      3.65      0.00
   20    2   18     -9.65      0.00
   22    2   18     -1.97      0.00
   24    2   18      8.38      0.00
  -39    3   18     -2.97      0.00
  -37    3   18     -7.77      0.00
  -35    3   18     -1.70      0.00
  -33    3   18      9.34      0.00
  -31    3   18      1.02      0.00
  -29    3   18     -8.28      0.00
  -27    3   18      6.37      0.00
  -25    3   18      8.19      0.00
  -23    3   18    -12.61      0.00
  -21    3   18     -8.54      0.00
  -19    3   18      3.87      0.00
  -17    3   18     -9.37      0.00
  -15    3   18     -8.57      0.00
  -13    3   18      4.06      0.00
  -11    3   18     -4.98      0.00
   -9    3   18     -1.39      0.00
   -7    3   18     13.23      0.00
   -5    3   18      5.22      0.00
   -3    3   18      3.00      0.00
   -1    3   18     14.03      0.00
    1    3   18      1.44      0.00
    3    3   18    -10.70      0.00
    5    3   18      6.89      0.00
    7    3   18      1.62      0.00
    9    3   18    -20.79      0.00
   11    3   18     -4.72      0.00
   13    3   18      7.48      0.00
   15    3   18    -11.92      0.00
   17    3   18    -15.17      0.00
   19    3   18     -0.14      0.00
   21    3   18      0.57      0.00
  -38    4   18      2.75      0.00
  -36    4   18      0.34      0.00
  -34    4   18     -7.19      0.00
  -32    4   18     -6.98      0.00
  -30    4   18     -1.35      0.00
  -28    4   18     -3.19      0.00
  -26    4   18     -8.37      0.00
  -24    4   18     -2.34      0.00
  -22    4   18      3.37      0.00
  -20    4   18     -1.23      0.00
  -18    4   18     -0.11      0.00
  -16    4   18      2.52      0.00
  -14    4   18     -2.05      0.00
  -12    4   18      1.56      0.00
  -10    4   18      3.14      0.00
   -8    4   18     -3.69      0.00
   -6    4   18      1.66      0.00
   -4    4   18      6.52      0.00
   -2    4   18     -0.55      0.00
    0    4   18      1.67      0.00
    2    4   18      8.44      0.00
    4    4   18     -3.77      0.00
    6    4   18     -9.78      0.00
    8    4   18      6.21      0.00
   10    4   18      1.31      0.00
   12    4   18    -15.01      0.00
   14    4   18     -5.64      0.00
   16    4   18      3.53      0.00
   18    4   18     -4.25      0.00
   20    4   18     -6.84      0.00
  -35    5   18      1.64      0.00
  -33    5   18     -4.82      0.00
  -31    5   18     -4.56      0.00
  -29    5   18     -1.48      0.00
  -27    5   18     -9.46      0.00
  -25    5   18    -10.80      0.00
  -23    5   18      0.85      0.00
  -21    5   18     -2.45      0.00
  -19    5   18     -9.21      0.00
  -17    5   18      4.15      0.00
  -15    5   18      7.11      0.00
  -13    5   18     -5.70      0.00
  -11    5   18     -0.99      0.00
   -9    5   18      7.08      0.00
   -7    5   18     -3.75      0.00
   -5    5   18     -6.85      0.00
   -3    5   18      1.45      0.00
   -1    5   18     -4.47      0.00
    1    5   18     -8.92      0.00
    3    5   18      1.22      0.00
    5    5   18      2.32      0.00
    7    5   18     -6.76      0.00
    9    5   18     -6.48      0.00
   11    5   18     -3.00      0.00
   13    5   18     -5.55      0.00
   15    5   18     -7.73      0.00
   17    5   18     -6.32      0.00
  -32    6   18      3.65      0.00
  -30    6   18     -1.52      0.00
  -28    6   18      1.82      0.00
  -26    6   18      9.43      0.00
  -24    6   18     -1.73      0.00
  -22    6   18     -6.83      0.00
  -20    6   18      9.34      0.00
  -18    6   18      3.85      0.00
  -16    6   18     -9.55      0.00
  -14    6   18      5.48      0.00
  -12    6   18     10.79      0.00
  -10    6   18     -4.17      0.00
   -8    6   18     -0.79      0.00
   -6    6   18      9.50      0.00
   -4    6   18     -0.38      0.00
   -2    6   18     -5.85      0.00
    0    6   18      6.24      0.00
    2    6   18      5.28      0.00
    4    6   18     -5.22      0.00
    6    6   18      0.33      0.00
    8    6   18      4.46      0.00
   10    6   18     -3.87      0.00
   12    6   18     -5.75      0.00
   14    6   18     -3.05      0.00
  -27    7   18     -3.90      0.00
  -25    7   18     -0.36      0.00
  -23    7   18      3.35      0.00
  -21    7   18      0.03      0.00
  -19    7   18      0.62      0.00
  -17    7   18      7.57      0.00
  -15    7   18      4.36      0.00
  -13    7   18     -1.54      0.00
  -11    7   18      1.19      0.00
   -9    7   18     -0.22      0.00
   -7    7   18     -6.75      0.00
   -5    7   18     -6.29      0.00
   -3    7   18      0.51      0.00
   -1    7   18      1.10      0.00
    1    7   18     -3.84      0.00
    3    7   18      1.16      0.00
    5    7   18      7.79      0.00
    7    7   18      0.65      0.00
    9    7   18     -3.68      0.00
  -18    8   18     -6.70      0.00
  -16    8   18     -3.09      0.00
  -14    8   18     -2.06      0.00
  -12    8   18     -5.95      0.00
  -10    8   18     -1.00      0.00
   -8    8   18      7.19      0.00
   -6    8   18      2.04      0.00
   -4    8   18     -2.41      0.00
   -2    8   18      1.96      0.00
    0    8   18      1.64      0.00
  -39    1   19      2.14      0.00
  -37    1   19     -4.04      0.00
  -35    1   19      3.43      0.00
  -33    1   19      1.88      0.00
  -31    1   19    -12.35      0.00
  -29    1   19     -1.57      0.00
  -27    1   19     11.44      0.00
  -25    1   19     -8.75      0.00
  -23    1   19     -8.61      0.00
  -21    1   19     15.42      0.00
  -19    1   19      4.20      0.00
  -17    1   19     -5.32      0.00
  -15    1   19     12.99      0.00
  -13    1   19      3.62      0.00
  -11    1   19    -15.55      0.00
   -9    1   19     -3.82      0.00
   -7    1   19     -0.84      0.00
   -5    1   19    -11.71      0.00
   -3    1   19     -3.90      0.00
   -1    1   19      1.32      0.00
    1    1   19     -3.13      0.00
    3    1   19      5.11      0.00
    5    1   19      9.85      0.00
    7    1   19      3.63      0.00
    9    1   19      5.36      0.00
   11    1   19      4.50      0.00
   13    1   19     -3.26      0.00
   15    1   19      1.97      0.00
   17    1   19     10.00      0.00
   19    1   19      6.60      0.00
   21    1   19      4.27      0.00
  -38    2   19      3.29      0.00
  -36    2   19     -0.65      0.00
  -34    2   19     -4.48      0.00
  -32    2   19      2.17      0.00
  -30    2   19     -0.47      0.00
  -28    2   19    -16.02      0.00
  -26    2   19     -6.43      0.00
  -24    2   19     12.68      0.00
  -22    2   19     -1.63      0.00
  -20    2   19     -5.99      0.00
  -18    2   19     13.74      0.00
  -16    2   19      4.10      0.00
  -14    2   19    -10.49      0.00
  -12    2   19      5.08      0.00
  -10    2   19      6.39      0.00
   -8    2   19    -12.40      0.00
   -6    2   19    -10.76      0.00
   -4    2   19     -0.97      0.00
   -2    2   19     -2.46      0.00
    0    2   19     -0.07      0.00
    2    2   19      4.22      0.00
    4    2   19      2.06      0.00
    6    2   19      2.34      0.00
    8    2   19     -0.20      0.00
   10    2   19     -4.91      0.00
   12    2   19      1.89      0.00
   14    2   19      0.85      0.00
   16    2   19    -10.14      0.00
   18    2   19     -2.71      0.00
   20    2   19      5.54      0.00
  -37    3   19      2.62      0.00
  -35    3   19      0.66      0.00
  -33    3   19     -4.05      0.00
  -31    3   19      2.93      0.00
  -29    3   19      8.10      0.00
  -27    3   19      3.07      0.00
  -25    3   19     -1.39      0.00
  -23    3   19      3.65      0.00
  -21    3   19      5.86      0.00
  -19    3   19     -2.87      0.00
  -17    3   19     -4.15      0.00
  -15    3   19      5.06      0.00
  -13    3   19      3.13      0.00
  -11    3   19     -7.66      0.00
   -9    3   19     -4.77      0.00
   -7    3   19      3.09      0.00
   -5    3   19     -1.00      0.00
   -3    3   19     -3.52      0.00
   -1    3   19      2.43      0.00
    1    3   19      2.65      0.00
    3    3   19     -2.73      0.00
    5    3   19     -2.08      0.00
    7    3   19      3.25      0.00
    9    3   19      3.57      0.00
   11    3   19     -2.77      0.00
   13    3   19     -1.69      0.00
   15    3   19      6.68      0.00
   17    3   19      2.06      0.00
   19    3   19     -5.20      0.00
  -34    4   19      9.82      0.00
  -32    4   19      3.88      0.00
  -30    4   19     -2.70      0.00
  -28    4   19      9.89      0.00
  -26    4   19     12.98      0.00
  -24    4   19     -2.90      0.00
  -22    4   19     -4.69      0.00
  -20    4   19      2.24      0.00
  -18    4   19     -3.81      0.00
  -16    4   19     -7.39      0.00
  -14    4   19     -6.87      0.00
  -12    4   19     -6.37      0.00
  -10    4   19      1.12      0.00
   -8    4   19      4.18      0.00
   -6    4   19      2.24      0.00
   -4    4   19      5.69      0.00
   -2    4   19      1.37      0.00
    0    4   19     -8.45      0.00
    2    4   19     -1.17      0.00
    4    4   19      5.07      0.00
    6    4   19     -6.06      0.00
    8    4   19     -4.21      0.00
   10    4   19     11.69      0.00
   12    4   19      7.96      0.00
   14    4   19     -2.36      0.00
   16    4   19      4.62      0.00
  -31    5   19      3.76      0.00
  -29    5   19      0.07      0.00
  -27    5   19    -10.13      0.00
  -25    5   19     -4.11      0.00
  -23    5   19      3.53      0.00
  -21    5   19     -4.44      0.00
  -19    5   19     -5.12      0.00
  -17    5   19      1.09      0.00
  -15    5   19      1.65      0.00
  -13    5   19      4.15      0.00
  -11    5   19      6.25      0.00
   -9    5   19      2.95      0.00
   -7    5   19      0.41      0.00
   -5    5   19      0.30      0.00
   -3    5   19      1.70      0.00
   -1    5   19      7.18      0.00
    1    5   19      3.20      0.00
    3    5   19     -4.80      0.00
    5    5   19      4.81      0.00
    7    5   19     11.35      0.00
    9    5   19      2.59      0.00
   11    5   19      0.88      0.00
   13    5   19      7.24      0.00
  -28    6   19     -0.46      0.00
  -26    6   19      3.28      0.00
  -24    6   19      2.85      0.00
  -22    6   19     -2.22      0.00
  -20    6   19     -0.48      0.00
  -18    6   19      5.53      0.00
  -16    6   19     -1.86      0.00
  -14    6   19     -9.08      0.00
  -12    6   19     -2.40      0.00
  -10    6   19     -2.29      0.00
   -8    6   19      0.17      0.00
   -6    6   19      9.47      0.00
   -4    6   19      6.84      0.00
   -2    6   19      0.02      0.00
    0    6   19      1.69      0.00
    2    6   19      4.08      0.00
    4    6   19     -6.00      0.00
    6    6   19    -11.34      0.00
    8    6   19     -7.93      0.00
   10    6   19    -10.50      0.00
  -21    7   19      6.98      0.00
  -19    7   19      2.34      0.00
  -17    7   19     -1.40      0.00
  -15    7   19     13.44      0.00
  -13    7   19     13.75      0.00
  -11    7   19      2.85      0.00
   -9    7   19      1.37      0.00
   -7    7   19     -1.27      0.00
   -5    7   19     -2.21      0.00
   -3    7   19     -3.06      0.00
   -1    7   19     -1.44      0.00
    1    7   19     -0.26      0.00
    3    7   19     -3.89      0.00
  -36    0   20     -0.97      0.00
  -34    0   20     -4.09      0.00
  -32    0   20      6.97      0.00
  -30    0   20      3.74      0.00
  -28    0   20     -4.08      0.00
  -26    0   20      8.57      0.00
  -24    0   20      7.30      0.00
  -22    0   20     -9.88      0.00
  -20    0   20     -5.17      0.00
  -18    0   20      1.72      0.00
  -16    0   20     -5.42      0.00
  -14    0   20     -4.52      0.00
  -12    0   20     -0.15      0.00
  -10    0   20      2.13      0.00
   -8    0   20      7.22      0.00
   -6    0   20      4.28      0.00
   -4    0   20     -0.35      0.00
   -2    0   20      8.78      0.00
    0    0   20      6.48      0.00
    2    0   20    -12.01      0.00
    4    0   20     -4.31      0.00
    6    0   20      8.58      0.00
    8    0   20     -2.77      0.00
   10    0   20      3.76      0.00
   12    0   20     18.67      0.00
   14    0   20      6.57      0.00
   16    0   20     -0.04      0.00
   18    0   20      4.65      0.00
  -37    1   20     -4.11      0.00
  -35    1   20      0.96      0.00
  -33    1   20      5.21      0.00
  -31    1   20      0.81      0.00
  -29    1   20      1.50      0.00
  -27    1   20      3.52      0.00
  -25    1   20     -2.89      0.00
  -23    1   20     -4.89      0.00
  -21    1   20      0.44      0.00
  -19    1   20     -1.63      0.00
  -17    1   20     -6.59      0.00
  -15    1   20     -2.16      0.00
  -13    1   20      3.74      0.00
  -11    1   20      0.05      0.00
   -9    1   20     -2.60      0.00
   -7    1   20      3.22      0.00
   -5    1   20      4.96      0.00
   -3    1   20     -1.22      0.00
   -1    1   20     -3.22      0.00
    1    1   20      5.42      0.00
    3    1   20      6.14      0.00
    5    1   20     -4.32      0.00
    7    1   20      0.43      0.00
    9    1   20      6.00      0.00
   11    1   20     -5.41      0.00
   13    1   20     -2.95      0.00
   15    1   20      8.76      0.00
   17    1   20      2.31      0.00
  -36    2   20      6.74      0.00
  -34    2   20     -2.30      0.00
  -32    2   20     -9.99      0.00
  -30    2   20      3.02      0.00
  -28    2   20      5.07      0.00
  -26    2   20     -9.25      0.00
  -24    2   20      1.91      0.00
  -22    2   20     16.27      0.00
  -20    2   20      1.76      0.00
  -18    2   20      0.01      0.00
  -16    2   20     11.15      0.00
  -14    2   20     -1.88      0.00
  -12    2   20     -8.86      0.00
  -10    2   20      3.02      0.00
   -8    2   20     -1.42      0.00
   -6    2   20     -9.19      0.00
   -4    2   20     -0.70      0.00
   -2    2   20      3.73      0.00
    0    2   20     -0.31      0.00
    2    2   20      4.06      0.00
    4    2   20     11.06      0.00
    6    2   20      5.23      0.00
    8    2   20     -1.26      0.00
   10    2   20      0.80      0.00
   12    2   20      0.12      0.00
   14    2   20     -6.67      0.00
   16    2   20     -6.91      0.00
  -33    3   20      5.84      0.00
  -31    3   20      1.89      0.00
  -29    3   20    -11.49      0.00
  -27    3   20      0.42      0.00
  -25    3   20     10.64      0.00
  -23    3   20     -8.79      0.00
  -21    3   20     -8.44      0.00
  -19    3   20      9.18      0.00
  -17    3   20     -1.82      0.00
  -15    3   20     -6.41      0.00
  -13    3   20      7.80      0.00
  -11    3   20     -1.40      0.00
   -9    3   20    -10.58      0.00
   -7    3   20      0.48      0.00
   -5    3   20      1.49      0.00
   -3    3   20     -1.80      0.00
   -1    3   20      7.19      0.00
    1    3   20      9.25      0.00
    3    3   20      0.31      0.00
    5    3   20      3.24      0.00
    7    3   20      5.64      0.00
    9    3   20     -3.50      0.00
   11    3   20     -3.64      0.00
   13    3   20     -2.70      0.00
   15    3   20     -4.23      0.00
  -32    4   20     -3.78      0.00
  -30    4   20      0.23      0.00
  -28    4   20      2.64      0.00
  -26    4   20     -3.89      0.00
  -24    4   20      1.21      0.00
  -22    4   20      8.93      0.00
  -20    4   20     -0.16      0.00
  -18    4   20     -1.67      0.00
  -16    4   20      5.06      0.00
  -14    4   20     -4.27      0.00
  -12    4   20     -6.84      0.00
  -10    4   20      3.33      0.00
   -8    4   20     -1.92      0.00
   -6    4   20     -4.13      0.00
   -4    4   20      6.09      0.00
   -2    4   20      3.64      0.00
    0    4   20     -2.28      0.00
    2    4   20      3.13      0.00
    4    4   20      2.27      0.00
    6    4   20     -7.00      0.00
    8    4   20     -4.61      0.00
   10    4   20     -0.75      0.00
   12    4   20     -3.99      0.00
  -29    5   20      3.78      0.00
  -27    5   20     -0.82      0.00
  -25    5   20     -4.88      0.00
  -23    5   20     -1.35      0.00
  -21    5   20     -1.64      0.00
  -19    5   20     -8.19      0.00
  -17    5   20     -5.85      0.00
  -15    5   20     -1.28      0.00
  -13    5   20     -3.38      0.00
  -11    5   20     -4.02      0.00
   -9    5   20      0.28      0.00
   -7    5   20      2.18      0.00
   -5    5   20     -1.63      0.00
   -3    5   20     -3.64      0.00
   -1    5   20     -4.69      0.00
    1    5   20     -6.25      0.00
    3    5   20     -6.36      0.00
    5    5   20     -5.29      0.00
    7    5   20     -0.19      0.00
    9    5   20      1.72      0.00
  -24    6   20      1.32      0.00
  -22    6   20     -6.11      0.00
  -20    6   20      3.25      0.00
  -18    6   20      5.66      0.00
  -16    6   20     -5.89      0.00
  -14    6   20     -4.22      0.00
  -12    6   20      3.01      0.00
  -10    6   20      1.02      0.00
   -8    6   20     -0.50      0.00
   -6    6   20      4.44      0.00
   -4    6   20      5.82      0.00
   -2    6   20      0.59      0.00
    0    6   20      0.06      0.00
    2    6   20      1.85      0.00
    4    6   20      0.03      0.00
  -33    1   21      4.42      0.00
  -31    1   21     -6.56      0.00
  -29    1   21     -3.17      0.00
  -27    1   21     12.89      0.00
  -25    1   21     -0.65      0.00
  -23    1   21     -9.62      0.00
  -21    1   21      7.47      0.00
  -19    1   21     -0.84      0.00
  -17    1   21    -10.96      0.00
  -15    1   21      7.19      0.00
  -13    1   21      8.02      0.00
  -11    1   21     -5.20      0.00
   -9    1   21     -1.53      0.00
   -7    1   21      1.37      0.00
   -5    1   21     -0.21      0.00
   -3    1   21      5.18      0.00
   -1    1   21      0.37      0.00
    1    1   21     -8.90      0.00
    3    1   21     -1.92      0.00
    5    1   21      0.65      0.00
    7    1   21     -3.26      0.00
    9    1   21      6.26      0.00
   11    1   21     10.46      0.00
   13    1   21      3.89      0.00
  -32    2   21      2.04      0.00
  -30    2   21      7.04      0.00
  -28    2   21     -5.83      0.00
  -26    2   21     -8.55      0.00
  -24    2   21      9.57      0.00
  -22    2   21      6.11      0.00
  -20    2   21      0.59      0.00
  -18    2   21     17.52      0.00
  -16    2   21     14.46      0.00
  -14    2   21     -2.05      0.00
  -12    2   21      3.51      0.00
  -10    2   21     10.61      0.00
   -8    2   21      3.19      0.00
   -6    2   21     -3.68      0.00
   -4    2   21     -8.47      0.00
   -2    2   21     -8.72      0.00
    0    2   21      0.58      0.00
    2    2   21      1.87      0.00
    4    2   21     -1.26      0.00
    6    2   21      6.20      0.00
    8    2   21      2.09      0.00
   10    2   21     -8.66      0.00
   12    2   21      1.70      0.00
  -31    3   21     -1.69      0.00
  -29    3   21      0.01      0.00
  -27    3   21      4.03      0.00
  -25    3   21      3.77      0.00
  -23    3   21      3.54      0.00
  -21    3   21      9.30      0.00
  -19    3   21      9.54      0.00
  -17    3   21      5.66      0.00
  -15    3   21     11.33      0.00
  -13    3   21     16.95      0.00
  -11    3   21      8.01      0.00
   -9    3   21     -1.82      0.00
   -7    3   21     -3.94      0.00
   -5    3   21     -4.95      0.00
   -3    3   21     -3.09      0.00
   -1    3   21     -1.48      0.00
    1    3   21     -0.77      0.00
    3    3   21      2.64      0.00
    5    3   21      1.73      0.00
    7    3   21      1.45      0.00
    9    3   21      9.31      0.00
   11    3   21      7.36      0.00
  -28    4   21      4.07      0.00
  -26    4   21      6.65      0.00
  -24    4   21      3.11      0.00
  -22    4   21      5.65      0.00
  -20    4   21      7.37      0.00
  -18    4   21      3.57      0.00
  -16    4   21      7.26      0.00
  -14    4   21      4.82      0.00
  -12    4   21     -5.53      0.00
  -10    4   21     -1.90      0.00
   -8    4   21      2.69      0.00
   -6    4   21     -1.46      0.00
   -4    4   21      1.37      0.00
   -2    4   21      4.84      0.00
    0    4   21     -1.37      0.00
    2    4   21      0.25      0.00
    4    4   21      8.85      0.00
    6    4   21      4.84      0.00
    8    4   21     -1.10      0.00
  -23    5   21      1.25      0.00
  -21    5   21     -2.15      0.00
  -19    5   21      1.30      0.00
  -17    5   21      2.26      0.00
  -15    5   21     -2.73      0.00
  -13    5   21      1.11      0.00
  -11    5   21      2.07      0.00
   -9    5   21     -5.34      0.00
   -7    5   21     -5.56      0.00
   -5    5   21     -3.99      0.00
   -3    5   21     -8.34      0.00
   -1    5   21     -1.54      0.00
    1    5   21      7.32      0.00
    3    5   21     -0.93      0.00
  -14    6   21    -12.49      0.00
  -12    6   21    -12.21      0.00
  -10    6   21    -12.69      0.00
   -8    6   21    -12.25      0.00
  -30    0   22     -3.12      0.00
  -28    0   22     -5.64      0.00
  -26    0   22      6.73      0.00
  -24    0   22      1.43      0.00
  -22    0   22     -6.81      0.00
  -20    0   22      3.04      0.00
  -18    0   22     -0.29      0.00
  -16    0   22     -9.02      0.00
  -14    0   22     -0.05      0.00
  -12    0   22      4.11      0.00
  -10    0   22      0.89      0.00
   -8    0   22      7.56      0.00
   -6    0   22     10.91      0.00
   -4    0   22      4.54      0.00
   -2    0   22      7.98      0.00
    0    0   22     13.27      0.00
    2    0   22      1.65      0.00
    4    0   22     -4.36      0.00
    6    0   22      1.05      0.00
    8    0   22     -2.28      0.00
  -29    1   22      5.25      0.00
  -27    1   22      1.35      0.00
  -25    1   22      1.05      0.00
  -23    1   22      2.87      0.00
  -21    1   22     -3.06      0.00
  -19    1   22     -6.86      0.00
  -17    1   22     -4.96      0.00
  -15    1   22     -6.64      0.00
  -13    1   22     -8.76      0.00
  -11    1   22     -4.24      0.00
   -9    1   22      1.55      0.00
   -7    1   22      3.56      0.00
   -5    1   22      7.00      0.00
   -3    1   22      9.43      0.00
   -1    1   22      3.25      0.00
    1    1   22      0.71      0.00
    3    1   22      4.56      0.00
    5    1   22      0.87      0.00
    7    1   22     -1.46      0.00
  -28    2   22      5.61      0.00
  -26    2   22     -1.97      0.00
  -24    2   22     -4.95      0.00
  -22    2   22      3.65      0.00
  -20    2   22     -0.66      0.00
  -18    2   22     -6.29      0.00
  -16    2   22     -3.85      0.00
  -14    2   22     -6.10      0.00
  -12    2   22     -8.06      0.00
  -10    2   22     -6.84      0.00
   -8    2   22     -4.13      0.00
   -6    2   22     -0.37      0.00
   -4    2   22     -2.97      0.00
   -2    2   22     -4.55      0.00
    0    2   22     -0.70      0.00
    2    2   22     -2.07      0.00
    4    2   22     -3.18      0.00
    6    2   22      0.51      0.00
  -25    3   22      5.61      0.00
  -23    3   22     -1.22      0.00
  -21    3   22     -7.08      0.00
  -19    3   22      1.18      0.00
  -17    3   22     -0.59      0.00
  -15    3   22     -4.35      0.00
  -13    3   22      2.72      0.00
  -11    3   22      3.51      0.00
   -9    3   22     -1.86      0.00
   -7    3   22     -4.00      0.00
   -5    3   22     -4.16      0.00
   -3    3   22     -1.48      0.00
   -1    3   22      0.22      0.00
    1    3   22      1.56      0.00
    3    3   22      5.08      0.00
    5    3   22      5.03      0.00
  -22    4   22      4.98      0.00
  -20    4   22      3.00      0.00
  -18    4   22     -0.56      0.00
  -16    4   22      5.51      0.00
  -14    4   22      3.15      0.00
  -12    4   22     -3.20      0.00
  -10    4   22      2.41      0.00
   -8    4   22      1.68      0.00
   -6    4   22     -2.45      0.00
   -4    4   22      3.16      0.00
   -2    4   22      3.41      0.00
    0    4   22      0.06      0.00
  -23    1   23     -5.81      0.00
  -21    1   23      4.03      0.00
  -19    1   23      0.31      0.00
  -17    1   23     -9.57      0.00
  -15    1   23     -1.81      0.00
  -13    1   23      4.22      0.00
  -11    1   23      3.09      0.00
   -9    1   23      4.97      0.00
   -7    1   23      5.94      0.00
   -5    1   23      6.46      0.00
   -3    1   23     12.80      0.00
   -1    1   23     15.03      0.00
    1    1   23      5.86      0.00
  -22    2   23      1.58      0.00
  -20    2   23     -4.80      0.00
  -18    2   23      5.41      0.00
  -16    2   23      8.60      0.00
  -14    2   23     -2.85      0.00
  -12    2   23     -3.82      0.00
  -10    2   23      2.83      0.00
   -8    2   23      4.93      0.00
   -6    2   23      7.78      0.00
   -4    2   23      6.66      0.00
   -2    2   23     -2.82      0.00
    0    2   23     -3.82      0.00
  -17    3   23     -6.77      0.00
  -15    3   23     -2.82      0.00
  -13    3   23      4.79      0.00
  -11    3   23      3.57      0.00
   -9    3   23      5.55      0.00
   -7    3   23      3.96      0.00
   -5    3   23     -6.37      0.00
    2    0    0    369.37      0.00
    4    0    0     21.30      0.00
    6    0    0    271.68      0.00
    8    0    0    199.02      0.00
    1    1    0   -110.02      0.00
    3    1    0    216.21      0.00
   -1    1    1    221.28      0.00
    5    1    1    156.94      0.00
    7    1    1     37.56      0.00
   -6    2    1    108.32      0.00
  -10    0    2   -161.93      0.00
   -4    0    2    -96.37      0.00
   -2    0    2   -179.55      0.00
    0    0    2    250.04      0.00
    2    0    2    309.19      0.00
   -5    1    2   -107.74      0.00
   -3    1    2    100.77      0.00
    1    1    2   -237.44      0.00
    2    2    2    103.67      0.00
   -5    1    3   -161.67      0.00
   -1    1    3    167.10      0.00
   -4    2    3    104.10      0.00
    2    2    3    154.02      0.00
  -13    3    3    -35.46      0.00
  -10    0    4     -7.87      0.00
   -6    0    4     77.22      0.00
   16    0    4    -60.86      0.00
    3    1    4   -155.14      0.00
    6    0    6     56.11      0.00
    0    0    0      0.00      0.00
# SQUEEZE RESULTS (Version = 201117)
# Note: Data are Listed for all Voids in the P1 Unit Cell
# i.e. Centre of Gravity, Solvent Accessible Volume,
# Recovered number of Electrons in the Void and
# Details about the Squeezed Material
loop_
  _platon_squeeze_void_nr
  _platon_squeeze_void_average_x
  _platon_squeeze_void_average_y
  _platon_squeeze_void_average_z
  _platon_squeeze_void_volume
  _platon_squeeze_void_count_electrons
  _platon_squeeze_void_content
   1  0.000 -0.036  0.012      1022       378 ' '
   2  0.500  0.051  0.103      1022       378 ' '
# Missing Reflections Below sin(th)/lambda = 0.25
loop_
  _platon_missing_refln_index_h
  _platon_missing_refln_index_k
  _platon_missing_refln_index_l
  _platon_missing_refln_theta
    2    0    0     1.066
    4    0    0     2.131
    6    0    0     3.198
    8    0    0     4.266
    1    1    0     2.197
    3    1    0     2.664
   -1    1    1     2.433
    5    1    1     3.794
    7    1    1     4.667
   -6    2    1     5.308
  -10    0    2     5.333
   -4    0    2     2.796
   -2    0    2     2.347
    0    0    2     2.339
    2    0    2     2.776
   -5    1    2     3.792
   -3    1    2     3.306
    1    1    2     3.294
    2    2    2     5.092
   -5    1    3     4.456
   -1    1    3     4.041
   -4    2    3     5.640
    2    2    3     5.776
  -13    3    3     9.553
  -10    0    4     6.279
   -6    0    4     5.056
    3    1    4     5.689
    6    0    6     8.355
_platon_squeeze_void_probe_radius                  1.20
_platon_squeeze_details
)
TITL B_a.res in C2/c
CELL   39.1830    9.5561   17.8539     90.00    102.73     90.00
SPGR C2/c
# Solvent Accessible Volume =      2038
# Electrons Found in S.A.V. =       748
# Note: Atoms in Void are Labelled as Cxxx and Qxxx for all Others
C101 0.141 0.475 0.354 !      16.40 eA-3
C102 0.346 0.158 0.007 !      14.23 eA-3
C103 0.477 0.377 0.407 !      10.81 eA-3
C104 0.545 0.302 0.377 !       8.73 eA-3
C105 0.032 0.422 0.488 !       2.81 eA-3
C106 0.546 0.120 0.962 !       2.59 eA-3
Q107 0.503 0.023 0.059 !       2.49 eA-3
Q108 0.946 0.498 0.156 !       2.25 eA-3
Q109 0.502 0.261 0.365 !       2.17 eA-3
C110 0.468 0.256 0.485 !       1.60 eA-3
Q111 0.041 0.475 0.924 !       1.51 eA-3
C112 0.990 0.261 0.954 !       1.38 eA-3
C113 0.455 0.346 0.435 !       1.23 eA-3
C114 0.514 0.396 0.155 !       1.22 eA-3
C115 0.024 0.193 0.467 !       1.21 eA-3
C116 0.508 0.402 0.396 !       1.16 eA-3
C117 0.998 0.176 0.841 !       1.15 eA-3
C118 0.014 0.245 0.588 !       1.09 eA-3
Q119 0.858 0.029 0.735 !       1.05 eA-3
C120 0.496 0.502 0.197 !       0.98 eA-3
Q121 0.946 0.153 0.426 !       0.97 eA-3
Q122 0.491 0.148 0.111 !       0.97 eA-3
C123 0.604 0.024 0.456 !       0.96 eA-3
C124 0.006 0.036 0.752 !       0.90 eA-3
Q125 0.959 0.469 0.111 !       0.89 eA-3
C126 0.486 0.376 0.288 !       0.87 eA-3
Q127 0.112 0.403 0.437 !       0.87 eA-3
C128 0.355 0.063 0.017 !       0.86 eA-3
Q129 0.465 0.132 0.115 !       0.84 eA-3
Q130 0.968 0.345 0.722 !       0.83 eA-3
Q131 0.523 0.092 0.749 !       0.82 eA-3
C132 1.000 0.137 0.782 !       0.82 eA-3
Q133 0.633 0.118 0.906 !       0.81 eA-3
Q134 0.037 0.349 0.307 !       0.79 eA-3
C135 0.499 0.424 0.431 !       0.79 eA-3
Q136 0.656 0.155 0.003 !       0.78 eA-3
Q137 0.991 0.208 0.003 !       0.78 eA-3
Q138 0.937 0.308 0.203 !       0.78 eA-3
Q139 0.971 0.479 0.949 !       0.78 eA-3
C140 0.008 0.090 0.515 !       0.77 eA-3
Q141 0.448 0.167 0.467 !       0.74 eA-3
C142 0.136 0.360 0.031 !       0.74 eA-3
Q143 0.905 0.397 0.128 !       0.74 eA-3
Q144 0.547 0.469 0.047 !       0.74 eA-3
Q145 0.036 0.456 0.860 !       0.73 eA-3
Q146 0.486 0.158 0.361 !       0.72 eA-3
Q147 0.445 0.081 0.123 !       0.72 eA-3
Q148 0.522 0.183 0.314 !       0.72 eA-3
Q149 0.339 0.402 0.044 !       0.71 eA-3
Q150 0.537 0.154 0.057 !       0.71 eA-3
Q151 0.969 0.214 0.577 !       0.70 eA-3
C152 0.486 0.131 0.451 !       0.70 eA-3
Q153 1.000 0.376 0.247 !       0.70 eA-3
Q154 0.978 0.128 0.407 !       0.69 eA-3
Q155 0.639 0.157 0.883 !       0.69 eA-3
Q156 0.344 0.180 0.795 !       0.69 eA-3
C157 0.501 0.475 0.910 !       0.68 eA-3
Q158 0.881 0.060 0.158 !       0.68 eA-3
Q159 0.835 0.028 0.140 !       0.68 eA-3
Q160 0.830 0.213 0.486 !       0.68 eA-3
Q161 0.897 0.441 0.026 !       0.68 eA-3
Q162 0.407 0.112 0.145 !       0.67 eA-3
Q163 0.495 0.166 0.317 !       0.66 eA-3
Q164 0.639 0.026 0.310 !       0.66 eA-3
Q165 0.922 0.318 0.129 !       0.65 eA-3
Q166 0.422 0.053 0.157 !       0.65 eA-3
Q167 0.507 0.343 0.530 !       0.65 eA-3
Q168 0.593 0.094 0.314 !       0.65 eA-3
Q169 0.874 0.159 0.734 !       0.65 eA-3
Q170 0.918 0.466 0.605 !       0.64 eA-3
Q171 0.174 0.122 0.232 !       0.64 eA-3
Q172 0.981 0.365 0.670 !       0.64 eA-3
Q173 0.040 0.156 0.299 !       0.64 eA-3
Q174 0.585 0.152 0.235 !       0.64 eA-3
Q175 0.134 0.250 0.685 !       0.63 eA-3
Q176 1.000 0.221 0.343 !       0.63 eA-3
Q177 0.811 0.033 0.267 !       0.63 eA-3
C178 0.586 0.085 0.451 !       0.63 eA-3
Q179 0.965 0.464 0.488 !       0.63 eA-3
Q180 0.914 0.310 0.549 !       0.63 eA-3
C181 0.624 0.025 0.950 !       0.62 eA-3
Q182 0.749 0.029 0.092 !       0.62 eA-3
Q183 0.423 0.032 0.671 !       0.62 eA-3
Q184 0.110 0.070 0.642 !       0.62 eA-3
Q185 0.132 0.376 0.830 !       0.62 eA-3
Q186 0.438 0.039 0.205 !       0.62 eA-3
Q187 0.351 0.193 0.935 !       0.61 eA-3
Q188 0.483 0.032 0.130 !       0.61 eA-3
Q189 0.987 0.033 0.962 !       0.61 eA-3
Q190 0.007 0.287 0.778 !       0.61 eA-3
Q191 0.412 0.118 0.676 !       0.61 eA-3
Q192 0.929 0.462 0.250 !       0.61 eA-3
Q193 0.836 0.024 0.063 !       0.60 eA-3
Q194 0.483 0.200 0.266 !       0.59 eA-3
Q195 0.052 0.347 0.813 !       0.59 eA-3
Q196 0.352 0.062 0.702 !       0.59 eA-3
Q197 0.881 0.118 0.326 !       0.59 eA-3
C198 0.030 0.126 0.780 !       0.59 eA-3
Q199 0.329 0.191 0.891 !       0.59 eA-3
)
;
_shelx_fab_checksum              40170
_olex2_submission_special_instructions 'No special instructions were received'
####################################################################### 
# 
# This file contains crystal structure data downloaded from the 
# Cambridge Structural Database (CSD) hosted by the Cambridge 
# Crystallographic Data Centre (CCDC).
# 
# Full information about CCDC data access policies and citation 
# guidelines are available at http://www.ccdc.cam.ac.uk/access/V1 
# 
# Audit and citation data items may have been added by the CCDC. 
# Please retain this information to preserve the provenance of 
# this file and to allow appropriate attribution of the data. 
# 
#######################################################################

data_17112906
_database_code_depnum_ccdc_archive 'CCDC 1814117'
_audit_update_record             
;
2018-01-01 deposited with the CCDC.
2019-01-29 downloaded from the CCDC.
;
_audit_creation_date             2018-01-01
_audit_creation_method           
;
Olex2 1.2
(compiled 2017.08.10 svn.r3458 for OlexSys, GUI svn.r5381)
;
_shelx_SHELXL_version_number     2014/7
_chemical_name_common            ?
_chemical_name_systematic        ?
_chemical_formula_moiety         'C30 H23 Ir N5, F6 P'
_chemical_formula_sum            'C30 H23 F6 Ir N5 P'
_chemical_formula_weight         790.70
_chemical_melting_point          ?
_chemical_oxdiff_formula         CHONPFIr
_chemical_oxdiff_usercomment     pyimPF6
loop_
_atom_type_symbol
_atom_type_description
_atom_type_scat_dispersion_real
_atom_type_scat_dispersion_imag
_atom_type_scat_source
C C 0.0181 0.0091 'International Tables Vol C Tables 4.2.6.8 and 6.1.1.4'
H H 0.0000 0.0000 'International Tables Vol C Tables 4.2.6.8 and 6.1.1.4'
F F 0.0727 0.0534 'International Tables Vol C Tables 4.2.6.8 and 6.1.1.4'
Ir Ir -4.7710 6.5667 'International Tables Vol C Tables 4.2.6.8 and 6.1.1.4'
N N 0.0311 0.0180 'International Tables Vol C Tables 4.2.6.8 and 6.1.1.4'
P P 0.2955 0.4335 'International Tables Vol C Tables 4.2.6.8 and 6.1.1.4'

_shelx_space_group_comment       
;
The symmetry employed for this shelxl refinement is uniquely defined
by the following loop, which should always be used as a source of
symmetry information in preference to the above space-group names.
They are only intended as comments.
;
_space_group_crystal_system      orthorhombic
_space_group_IT_number           61
_space_group_name_H-M_alt        'P b c a'
_space_group_name_Hall           '-P 2ac 2ab'
loop_
_space_group_symop_operation_xyz
'x, y, z'
'-x+1/2, -y, z+1/2'
'-x, y+1/2, -z+1/2'
'x+1/2, -y+1/2, -z'
'-x, -y, -z'
'x-1/2, y, -z-1/2'
'x, -y-1/2, z-1/2'
'-x-1/2, y-1/2, z'

_cell_length_a                   10.9356(3)
_cell_length_b                   15.8786(4)
_cell_length_c                   33.0214(12)
_cell_angle_alpha                90
_cell_angle_beta                 90
_cell_angle_gamma                90
_cell_volume                     5733.9(3)
_cell_formula_units_Z            8
_cell_measurement_reflns_used    4200
_cell_measurement_temperature    292(1)
_cell_measurement_theta_max      74.1750
_cell_measurement_theta_min      5.0520
_shelx_estimated_absorpt_T_max   0.687
_shelx_estimated_absorpt_T_min   0.581
_exptl_absorpt_coefficient_mu    10.163
_exptl_absorpt_correction_T_max  1.00000
_exptl_absorpt_correction_T_min  0.65891
_exptl_absorpt_correction_type   multi-scan
_exptl_absorpt_process_details   
;
CrysAlisPro 1.171.38.43 (Rigaku Oxford Diffraction, 2015)
Empirical absorption correction using spherical harmonics,
 implemented in SCALE3 ABSPACK scaling algorithm.
;
_exptl_absorpt_special_details   ?
_exptl_crystal_colour            yellow
_exptl_crystal_colour_primary    yellow
_exptl_crystal_density_diffrn    1.832
_exptl_crystal_density_meas      ?
_exptl_crystal_density_method    ?
_exptl_crystal_description       block
_exptl_crystal_F_000             3072
_exptl_crystal_size_max          0.06
_exptl_crystal_size_mid          0.05
_exptl_crystal_size_min          0.04
_exptl_transmission_factor_max   ?
_exptl_transmission_factor_min   ?
_diffrn_reflns_av_R_equivalents  0.0344
_diffrn_reflns_av_unetI/netI     0.0362
_diffrn_reflns_Laue_measured_fraction_full 0.990
_diffrn_reflns_Laue_measured_fraction_max 0.955
_diffrn_reflns_limit_h_max       9
_diffrn_reflns_limit_h_min       -12
_diffrn_reflns_limit_k_max       19
_diffrn_reflns_limit_k_min       -16
_diffrn_reflns_limit_l_max       41
_diffrn_reflns_limit_l_min       -29
_diffrn_reflns_number            12602
_diffrn_reflns_point_group_measured_fraction_full 0.990
_diffrn_reflns_point_group_measured_fraction_max 0.955
_diffrn_reflns_theta_full        67.684
_diffrn_reflns_theta_max         74.727
_diffrn_reflns_theta_min         4.851
_diffrn_ambient_environment      air
_diffrn_ambient_temperature      292(1)
_diffrn_detector                 'CCD plate'
_diffrn_detector_area_resol_mean 5.2913
_diffrn_detector_type            AtlasS2
_diffrn_measured_fraction_theta_full 0.990
_diffrn_measured_fraction_theta_max 0.955
_diffrn_measurement_details      
;
List of Runs (angles in degrees, time in seconds):

  # Type    Start    End  Width  t~exp~   \w     \q     \k     \f   Frames
#--------------------------------------------------------------------------
  1  \w   -109.00 -21.00   1.00    6.36    --  -38.50 -37.00-180.00   88
  2  \w     75.00 108.00   1.00    6.36    --   43.56  57.00  30.00   33
  3  \w     21.00  57.00   1.00    6.36    --   43.56  57.00  30.00   36
  4  \w     37.00 125.00   1.00   20.41    --  107.70 -30.00 -60.00   88
  5  \w     45.00 122.00   1.00   20.41    --  107.70-125.00 120.00   77
  6  \w     82.00 139.00   1.00   20.41    --  107.70  15.00-180.00   57
;
_diffrn_measurement_device       'four-circle diffractometer'
_diffrn_measurement_device_type  'SuperNova, Dual, Cu at zero, AtlasS2'
_diffrn_measurement_method       'phi and omega scans'
_diffrn_orient_matrix_type       
'CrysAlisPro convention (1999,Acta A55,543-557)'
_diffrn_orient_matrix_UB_11      0.0558149000
_diffrn_orient_matrix_UB_12      0.0266550000
_diffrn_orient_matrix_UB_13      0.0408792000
_diffrn_orient_matrix_UB_21      -0.0006728000
_diffrn_orient_matrix_UB_22      0.0926526000
_diffrn_orient_matrix_UB_23      -0.0138437000
_diffrn_orient_matrix_UB_31      -0.1292875000
_diffrn_orient_matrix_UB_32      0.0109830000
_diffrn_orient_matrix_UB_33      0.0177443000
_diffrn_radiation_monochromator  mirror
_diffrn_radiation_probe          x-ray
_diffrn_radiation_type           CuK\a
_diffrn_radiation_wavelength     1.54184
_diffrn_source                   'micro-focus sealed X-ray tube'
_diffrn_source_type              'SuperNova (Cu) X-ray Source'
_reflns_Friedel_coverage         0.000
_reflns_Friedel_fraction_full    .
_reflns_Friedel_fraction_max     .
_reflns_number_gt                3868
_reflns_number_total             5617
_reflns_odcompleteness_completeness 98.63
_reflns_odcompleteness_iscentric 1
_reflns_odcompleteness_theta     67.13
_reflns_special_details          
;
 Reflections were merged by SHELXL according to the crystal
 class for the calculation of statistics and refinement.
 
 _reflns_Friedel_fraction is defined as the number of unique
 Friedel pairs measured divided by the number that would be
 possible theoretically, ignoring centric projections and
 systematic absences.
;
_reflns_threshold_expression     'I > 2\s(I)'
_computing_cell_refinement       'CrysAlisPro 1.171.38.43 (Rigaku OD, 2015)'
_computing_data_collection       'CrysAlisPro 1.171.38.43 (Rigaku OD, 2015)'
_computing_data_reduction        'CrysAlisPro 1.171.38.43 (Rigaku OD, 2015)'
_computing_molecular_graphics    'Olex2 (Dolomanov et al., 2009)'
_computing_publication_material  'Olex2 (Dolomanov et al., 2009)'
_computing_structure_refinement  'ShelXL (Sheldrick, 2015)'
_computing_structure_solution    'ShelXS-1997 (Sheldrick, 2008)'
_refine_diff_density_max         1.357
_refine_diff_density_min         -0.768
_refine_diff_density_rms         0.113
_refine_ls_extinction_coef       .
_refine_ls_extinction_method     none
_refine_ls_goodness_of_fit_ref   1.039
_refine_ls_hydrogen_treatment    constr
_refine_ls_matrix_type           full
_refine_ls_number_parameters     388
_refine_ls_number_reflns         5617
_refine_ls_number_restraints     1
_refine_ls_R_factor_all          0.0637
_refine_ls_R_factor_gt           0.0440
_refine_ls_restrained_S_all      1.043
_refine_ls_shift/su_max          0.003
_refine_ls_shift/su_mean         0.000
_refine_ls_structure_factor_coef Fsqd
_refine_ls_weighting_details     
'w=1/[\s^2^(Fo^2^)+(0.0627P)^2^+10.3421P] where P=(Fo^2^+2Fc^2^)/3'
_refine_ls_weighting_scheme      calc
_refine_ls_wR_factor_gt          0.1183
_refine_ls_wR_factor_ref         0.1324
_refine_special_details          ?
_olex2_refinement_description    
;
1. Fixed Uiso
 At 1.2 times of:
  All C(H) groups, All N(H) groups
2. Restrained distances
 C29-C30 \\sim C30-N4
 with sigma of 0.02
3.a Aromatic/amide H refined with riding coordinates:
 C2(H2), C7(H7), C8(H8), C1(H1), C12(H12), C21(H21), C10(H10), C14(H14),
 C9(H9), C19(H19), C18(H18), C20(H20), N5(H5), C15(H15), C13(H13), C3(H3),
 C4(H4), C26(H26), C23(H23), C25(H25), C24(H24), C30(H30), C29(H29)
;
_atom_sites_solution_hydrogens   geom
_atom_sites_solution_primary     direct
_atom_sites_solution_secondary   ?
loop_
_atom_site_label
_atom_site_type_symbol
_atom_site_fract_x
_atom_site_fract_y
_atom_site_fract_z
_atom_site_U_iso_or_equiv
_atom_site_adp_type
_atom_site_occupancy
_atom_site_site_symmetry_order
_atom_site_calc_flag
_atom_site_refinement_flags_posn
_atom_site_refinement_flags_adp
_atom_site_refinement_flags_occupancy
_atom_site_disorder_assembly
_atom_site_disorder_group
Ir1 Ir 0.73913(2) 0.24982(2) 0.63716(2) 0.03895(11) Uani 1 1 d . . . . .
P1 P 0.2716(2) 0.36606(14) 0.54340(9) 0.0824(7) Uani 1 1 d . . . . .
C11 C 0.7421(5) 0.1849(4) 0.68954(19) 0.0436(13) Uani 1 1 d . . . . .
N3 N 0.6120(5) 0.1726(3) 0.60346(16) 0.0457(12) Uani 1 1 d . . . . .
F2 F 0.1492(6) 0.3155(4) 0.54519(19) 0.122(2) Uani 1 1 d . . . . .
N2 N 0.8933(5) 0.1925(3) 0.61598(15) 0.0453(12) Uani 1 1 d . . . . .
C22 C 0.8656(5) 0.3269(4) 0.66018(18) 0.0455(13) Uani 1 1 d . . . . .
N1 N 0.5939(4) 0.3049(3) 0.66575(16) 0.0449(11) Uani 1 1 d . . . . .
C2 C 0.4276(7) 0.3999(5) 0.6706(2) 0.069(2) Uani 1 1 d . . . . .
H2 H 0.3814 0.4429 0.6591 0.083 Uiso 1 1 calc R . . . .
C7 C 0.6445(7) 0.1733(4) 0.7561(2) 0.0628(18) Uani 1 1 d . . . . .
H7 H 0.5852 0.1913 0.7743 0.075 Uiso 1 1 calc R . . . .
C17 C 0.9876(6) 0.3035(4) 0.6523(2) 0.0509(15) Uani 1 1 d . . . . .
C5 C 0.5677(6) 0.2755(4) 0.70399(19) 0.0474(14) Uani 1 1 d . . . . .
C8 C 0.7267(8) 0.1108(5) 0.7667(2) 0.072(2) Uani 1 1 d . . . . .
H8 H 0.7219 0.0858 0.7921 0.086 Uiso 1 1 calc R . . . .
C6 C 0.6523(6) 0.2090(4) 0.71740(18) 0.0484(14) Uani 1 1 d . . . . .
C1 C 0.5235(6) 0.3663(4) 0.6500(2) 0.0537(16) Uani 1 1 d . . . . .
H1 H 0.5411 0.3864 0.6242 0.064 Uiso 1 1 calc R . . . .
C12 C 0.8949(7) 0.1218(4) 0.5927(2) 0.0604(18) Uani 1 1 d . . . . .
H12 H 0.8211 0.1012 0.5828 0.072 Uiso 1 1 calc R . . . .
C21 C 0.8489(6) 0.4018(3) 0.68211(19) 0.0494(14) Uani 1 1 d . . . . .
H21 H 0.7701 0.4191 0.6887 0.059 Uiso 1 1 calc R . . . .
C10 C 0.8228(7) 0.1209(4) 0.7016(2) 0.0589(17) Uani 1 1 d . . . . .
H10 H 0.8823 0.1019 0.6836 0.071 Uiso 1 1 calc R . . . .
F5 F 0.3239(6) 0.3071(4) 0.50857(19) 0.126(2) Uani 1 1 d . . . . .
C14 C 1.1075(8) 0.1115(5) 0.5970(3) 0.078(2) Uani 1 1 d . . . . .
H14 H 1.1801 0.0834 0.5913 0.094 Uiso 1 1 calc R . . . .
C9 C 0.8148(7) 0.0856(4) 0.7399(2) 0.067(2) Uani 1 1 d . . . . .
H9 H 0.8702 0.0441 0.7475 0.080 Uiso 1 1 calc R . . . .
C19 C 1.0652(7) 0.4257(5) 0.6852(2) 0.072(2) Uani 1 1 d . . . . .
H19 H 1.1309 0.4588 0.6934 0.087 Uiso 1 1 calc R . . . .
F4 F 0.3923(7) 0.4190(4) 0.5402(3) 0.177(4) Uani 1 1 d . . . . .
C18 C 1.0862(6) 0.3513(4) 0.6642(2) 0.0625(18) Uani 1 1 d . . . . .
H18 H 1.1655 0.3342 0.6583 0.075 Uiso 1 1 calc R . . . .
C20 C 0.9480(7) 0.4505(4) 0.6941(2) 0.0617(18) Uani 1 1 d . . . . .
H20 H 0.9348 0.5003 0.7083 0.074 Uiso 1 1 calc R . . . .
N4 N 0.7155(5) 0.3154(3) 0.58137(16) 0.0492(12) Uani 1 1 d D . . . .
C28 C 0.6393(6) 0.2804(4) 0.55483(17) 0.0489(15) Uani 1 1 d . . . . .
N5 N 0.6242(6) 0.3237(4) 0.52048(18) 0.0732(18) Uani 1 1 d . . . . .
H5 H 0.5772 0.3090 0.5008 0.088 Uiso 1 1 calc R . . . .
C15 C 1.1095(7) 0.1856(5) 0.6194(2) 0.066(2) Uani 1 1 d . . . . .
H15 H 1.1834 0.2082 0.6282 0.079 Uiso 1 1 calc R . . . .
C13 C 0.9991(8) 0.0802(5) 0.5834(3) 0.075(2) Uani 1 1 d . . . . .
H13 H 0.9968 0.0312 0.5680 0.090 Uiso 1 1 calc R . . . .
F3 F 0.2266(7) 0.4272(5) 0.5765(3) 0.174(4) Uani 1 1 d . . . . .
F6 F 0.3327(7) 0.3099(5) 0.5757(2) 0.153(3) Uani 1 1 d . . . . .
F1 F 0.2115(8) 0.4240(5) 0.5101(3) 0.171(3) Uani 1 1 d . . . . .
C3 C 0.3992(7) 0.3703(5) 0.7085(2) 0.077(2) Uani 1 1 d . . . . .
H3 H 0.3334 0.3923 0.7229 0.092 Uiso 1 1 calc R . . . .
C4 C 0.4704(7) 0.3069(5) 0.7249(2) 0.0663(19) Uani 1 1 d . . . . .
H4 H 0.4518 0.2855 0.7503 0.080 Uiso 1 1 calc R . . . .
C16 C 1.0008(6) 0.2252(4) 0.6284(2) 0.0496(15) Uani 1 1 d . . . . .
C27 C 0.5805(6) 0.2015(4) 0.56668(19) 0.0496(14) Uani 1 1 d . . . . .
C26 C 0.5039(6) 0.1553(4) 0.5442(2) 0.0600(17) Uani 1 1 d . . . . .
H26 H 0.4811 0.1731 0.5185 0.072 Uiso 1 1 calc R . . . .
C23 C 0.5582(8) 0.1001(4) 0.6141(3) 0.078(2) Uani 1 1 d . . . . .
H23 H 0.5764 0.0816 0.6401 0.093 Uiso 1 1 calc R . . . .
C25 C 0.4599(10) 0.0822(6) 0.5597(4) 0.104(3) Uani 1 1 d . . . . .
H25 H 0.4061 0.0516 0.5436 0.124 Uiso 1 1 calc R . . . .
C24 C 0.4858(10) 0.0520(8) 0.5941(4) 0.120(4) Uani 1 1 d . . . . .
H24 H 0.4558 0.0011 0.6038 0.144 Uiso 1 1 calc R . . . .
C30 C 0.7601(8) 0.3893(5) 0.5630(3) 0.094(3) Uani 1 1 d D . . . .
H30 H 0.8170 0.4263 0.5740 0.113 Uiso 1 1 calc R . . . .
C29 C 0.6974(10) 0.3977(6) 0.5213(3) 0.098(3) Uani 1 1 d D . . . .
H29 H 0.7053 0.4398 0.5019 0.118 Uiso 1 1 calc R . . . .

loop_
_atom_site_aniso_label
_atom_site_aniso_U_11
_atom_site_aniso_U_22
_atom_site_aniso_U_33
_atom_site_aniso_U_23
_atom_site_aniso_U_13
_atom_site_aniso_U_12
Ir1 0.03514(17) 0.03462(17) 0.04708(17) -0.00205(10) -0.00015(9) -0.00007(10)
P1 0.0800(15) 0.0587(12) 0.1084(18) -0.0229(12) -0.0106(13) -0.0041(11)
C11 0.046(4) 0.036(3) 0.049(3) 0.004(3) -0.003(3) -0.003(2)
N3 0.039(3) 0.038(2) 0.060(3) 0.000(2) -0.006(2) -0.006(2)
F2 0.107(4) 0.132(5) 0.126(5) -0.002(4) 0.001(4) -0.033(4)
N2 0.044(3) 0.039(2) 0.053(3) -0.004(2) 0.006(2) 0.001(2)
C22 0.038(3) 0.047(3) 0.051(3) -0.002(3) -0.005(3) -0.001(3)
N1 0.035(3) 0.041(2) 0.058(3) -0.001(2) -0.002(2) 0.001(2)
C2 0.054(4) 0.079(5) 0.075(5) -0.002(4) -0.003(4) 0.028(4)
C7 0.066(5) 0.066(4) 0.057(4) 0.000(3) 0.012(4) 0.006(4)
C17 0.046(4) 0.046(3) 0.061(4) -0.008(3) 0.002(3) 0.002(3)
C5 0.037(3) 0.052(3) 0.054(3) -0.003(3) -0.002(3) 0.004(3)
C8 0.085(6) 0.067(5) 0.063(4) 0.023(4) 0.000(4) 0.012(4)
C6 0.046(4) 0.046(3) 0.053(3) 0.001(3) 0.001(3) -0.002(3)
C1 0.045(4) 0.060(4) 0.056(4) -0.001(3) -0.008(3) 0.015(3)
C12 0.054(4) 0.053(4) 0.074(4) -0.020(3) 0.004(3) 0.000(3)
C21 0.051(4) 0.041(3) 0.056(3) -0.010(3) -0.005(3) 0.005(3)
C10 0.062(5) 0.050(3) 0.065(4) 0.004(3) -0.001(3) 0.016(3)
F5 0.132(5) 0.117(4) 0.128(5) -0.051(4) 0.006(4) -0.025(4)
C14 0.064(5) 0.068(5) 0.101(6) -0.012(4) 0.029(5) 0.017(4)
C9 0.067(5) 0.056(4) 0.078(5) 0.015(4) -0.015(4) 0.008(4)
C19 0.056(5) 0.068(4) 0.092(5) -0.023(4) -0.014(4) -0.017(4)
F4 0.131(6) 0.134(5) 0.265(10) -0.078(6) 0.006(6) -0.064(5)
C18 0.033(3) 0.071(4) 0.083(5) -0.016(4) -0.007(3) -0.005(3)
C20 0.072(5) 0.045(3) 0.067(4) -0.011(3) -0.011(4) -0.004(3)
N4 0.056(3) 0.039(3) 0.053(3) 0.003(2) 0.009(3) 0.001(2)
C28 0.059(4) 0.052(3) 0.035(3) 0.001(2) 0.000(3) 0.004(3)
N5 0.088(5) 0.075(4) 0.057(3) 0.002(3) -0.010(3) -0.007(4)
C15 0.038(4) 0.068(4) 0.093(5) -0.009(4) 0.007(4) 0.004(3)
C13 0.070(5) 0.061(4) 0.093(6) -0.023(4) 0.022(5) 0.009(4)
F3 0.147(6) 0.157(7) 0.218(9) -0.112(7) -0.028(6) 0.050(5)
F6 0.161(7) 0.159(6) 0.139(6) -0.015(5) -0.046(5) 0.065(6)
F1 0.161(7) 0.134(6) 0.217(9) 0.068(6) -0.042(7) 0.002(5)
C3 0.057(5) 0.109(6) 0.065(5) -0.013(4) 0.010(4) 0.035(5)
C4 0.057(4) 0.083(5) 0.059(4) 0.004(4) 0.010(3) 0.013(4)
C16 0.043(4) 0.046(3) 0.060(4) -0.006(3) 0.006(3) -0.003(3)
C27 0.045(4) 0.048(3) 0.056(3) 0.002(3) 0.000(3) -0.002(3)
C26 0.062(4) 0.060(4) 0.058(4) 0.003(3) -0.010(3) -0.003(3)
C23 0.076(6) 0.042(4) 0.115(7) 0.000(4) 0.015(5) -0.019(4)
C25 0.099(8) 0.089(7) 0.123(9) 0.033(6) 0.001(7) 0.012(6)
C24 0.094(8) 0.102(8) 0.163(12) 0.008(8) -0.008(8) -0.023(7)
C30 0.104(7) 0.045(4) 0.134(9) 0.006(5) 0.053(6) -0.009(4)
C29 0.131(9) 0.067(5) 0.097(7) 0.017(5) 0.046(7) 0.012(6)

_geom_special_details            
;
 All esds (except the esd in the dihedral angle between two l.s. planes)
 are estimated using the full covariance matrix.  The cell esds are taken
 into account individually in the estimation of esds in distances, angles
 and torsion angles; correlations between esds in cell parameters are only
 used when they are defined by crystal symmetry.  An approximate (isotropic)
 treatment of cell esds is used for estimating esds involving l.s. planes.
;
loop_
_geom_bond_atom_site_label_1
_geom_bond_atom_site_label_2
_geom_bond_distance
_geom_bond_site_symmetry_2
_geom_bond_publ_flag
Ir1 C11 2.013(6) . ?
Ir1 N3 2.162(5) . ?
Ir1 N2 2.040(5) . ?
Ir1 C22 1.998(6) . ?
Ir1 N1 2.044(5) . ?
Ir1 N4 2.132(5) . ?
P1 F2 1.563(6) . ?
P1 F5 1.589(6) . ?
P1 F4 1.568(7) . ?
P1 F3 1.544(7) . ?
P1 F6 1.543(7) . ?
P1 F1 1.577(8) . ?
C11 C6 1.398(8) . ?
C11 C10 1.404(8) . ?
N3 C27 1.343(8) . ?
N3 C23 1.340(8) . ?
N2 C12 1.359(8) . ?
N2 C16 1.350(8) . ?
C22 C17 1.409(9) . ?
C22 C21 1.404(8) . ?
N1 C5 1.376(8) . ?
N1 C1 1.347(7) . ?
C2 H2 0.9300 . ?
C2 C1 1.359(9) . ?
C2 C3 1.372(10) . ?
C7 H7 0.9300 . ?
C7 C8 1.384(10) . ?
C7 C6 1.399(9) . ?
C17 C18 1.377(9) . ?
C17 C16 1.480(8) . ?
C5 C6 1.473(9) . ?
C5 C4 1.361(9) . ?
C8 H8 0.9300 . ?
C8 C9 1.367(11) . ?
C1 H1 0.9300 . ?
C12 H12 0.9300 . ?
C12 C13 1.353(9) . ?
C21 H21 0.9300 . ?
C21 C20 1.388(9) . ?
C10 H10 0.9300 . ?
C10 C9 1.388(10) . ?
C14 H14 0.9300 . ?
C14 C15 1.391(10) . ?
C14 C13 1.361(11) . ?
C9 H9 0.9300 . ?
C19 H19 0.9300 . ?
C19 C18 1.389(10) . ?
C19 C20 1.373(10) . ?
C18 H18 0.9300 . ?
C20 H20 0.9300 . ?
N4 C28 1.331(8) . ?
N4 C30 1.408(8) . ?
C28 N5 1.337(8) . ?
C28 C27 1.462(9) . ?
N5 H5 0.8600 . ?
N5 C29 1.422(11) . ?
C15 H15 0.9300 . ?
C15 C16 1.376(9) . ?
C13 H13 0.9300 . ?
C3 H3 0.9300 . ?
C3 C4 1.382(10) . ?
C4 H4 0.9300 . ?
C27 C26 1.337(9) . ?
C26 H26 0.9300 . ?
C26 C25 1.356(11) . ?
C23 H23 0.9300 . ?
C23 C24 1.282(13) . ?
C25 H25 0.9300 . ?
C25 C24 1.266(14) . ?
C24 H24 0.9300 . ?
C30 H30 0.9300 . ?
C30 C29 1.545(12) . ?
C29 H29 0.9300 . ?

loop_
_geom_angle_atom_site_label_1
_geom_angle_atom_site_label_2
_geom_angle_atom_site_label_3
_geom_angle
_geom_angle_site_symmetry_1
_geom_angle_site_symmetry_3
_geom_angle_publ_flag
C11 Ir1 N3 99.3(2) . . ?
C11 Ir1 N2 93.0(2) . . ?
C11 Ir1 N1 80.5(2) . . ?
C11 Ir1 N4 173.8(2) . . ?
N2 Ir1 N3 95.8(2) . . ?
N2 Ir1 N1 172.5(2) . . ?
N2 Ir1 N4 91.3(2) . . ?
C22 Ir1 C11 88.6(2) . . ?
C22 Ir1 N3 171.4(2) . . ?
C22 Ir1 N2 80.3(2) . . ?
C22 Ir1 N1 95.8(2) . . ?
C22 Ir1 N4 96.5(2) . . ?
N1 Ir1 N3 88.9(2) . . ?
N1 Ir1 N4 95.5(2) . . ?
N4 Ir1 N3 75.8(2) . . ?
F2 P1 F5 91.9(3) . . ?
F2 P1 F4 177.7(5) . . ?
F2 P1 F1 88.2(4) . . ?
F4 P1 F5 87.9(4) . . ?
F4 P1 F1 89.5(5) . . ?
F3 P1 F2 91.3(4) . . ?
F3 P1 F5 176.6(5) . . ?
F3 P1 F4 88.8(4) . . ?
F3 P1 F1 89.7(5) . . ?
F6 P1 F2 92.7(4) . . ?
F6 P1 F5 90.3(4) . . ?
F6 P1 F4 89.6(5) . . ?
F6 P1 F3 90.6(5) . . ?
F6 P1 F1 179.0(5) . . ?
F1 P1 F5 89.4(5) . . ?
C6 C11 Ir1 114.5(4) . . ?
C6 C11 C10 116.9(6) . . ?
C10 C11 Ir1 128.6(5) . . ?
C27 N3 Ir1 115.9(4) . . ?
C23 N3 Ir1 129.4(5) . . ?
C23 N3 C27 114.7(6) . . ?
C12 N2 Ir1 124.9(5) . . ?
C16 N2 Ir1 116.4(4) . . ?
C16 N2 C12 118.5(6) . . ?
C17 C22 Ir1 115.0(4) . . ?
C21 C22 Ir1 128.7(5) . . ?
C21 C22 C17 116.3(6) . . ?
C5 N1 Ir1 116.2(4) . . ?
C1 N1 Ir1 125.2(4) . . ?
C1 N1 C5 118.7(5) . . ?
C1 C2 H2 120.1 . . ?
C1 C2 C3 119.7(7) . . ?
C3 C2 H2 120.1 . . ?
C8 C7 H7 120.6 . . ?
C8 C7 C6 118.8(7) . . ?
C6 C7 H7 120.6 . . ?
C22 C17 C16 114.4(6) . . ?
C18 C17 C22 122.9(6) . . ?
C18 C17 C16 122.6(6) . . ?
N1 C5 C6 112.8(5) . . ?
C4 C5 N1 120.2(6) . . ?
C4 C5 C6 126.9(6) . . ?
C7 C8 H8 119.9 . . ?
C9 C8 C7 120.2(7) . . ?
C9 C8 H8 119.9 . . ?
C11 C6 C7 122.2(6) . . ?
C11 C6 C5 116.0(5) . . ?
C7 C6 C5 121.8(6) . . ?
N1 C1 C2 122.2(7) . . ?
N1 C1 H1 118.9 . . ?
C2 C1 H1 118.9 . . ?
N2 C12 H12 118.6 . . ?
C13 C12 N2 122.8(7) . . ?
C13 C12 H12 118.6 . . ?
C22 C21 H21 119.4 . . ?
C20 C21 C22 121.1(6) . . ?
C20 C21 H21 119.4 . . ?
C11 C10 H10 119.6 . . ?
C9 C10 C11 120.7(7) . . ?
C9 C10 H10 119.6 . . ?
C15 C14 H14 120.1 . . ?
C13 C14 H14 120.1 . . ?
C13 C14 C15 119.9(7) . . ?
C8 C9 C10 121.1(7) . . ?
C8 C9 H9 119.5 . . ?
C10 C9 H9 119.5 . . ?
C18 C19 H19 119.9 . . ?
C20 C19 H19 119.9 . . ?
C20 C19 C18 120.3(6) . . ?
C17 C18 C19 118.9(6) . . ?
C17 C18 H18 120.6 . . ?
C19 C18 H18 120.6 . . ?
C21 C20 H20 119.7 . . ?
C19 C20 C21 120.6(6) . . ?
C19 C20 H20 119.7 . . ?
C28 N4 Ir1 116.2(4) . . ?
C28 N4 C30 106.3(6) . . ?
C30 N4 Ir1 137.5(6) . . ?
N4 C28 N5 114.9(6) . . ?
N4 C28 C27 117.2(5) . . ?
N5 C28 C27 127.8(6) . . ?
C28 N5 H5 125.1 . . ?
C28 N5 C29 109.8(7) . . ?
C29 N5 H5 125.1 . . ?
C14 C15 H15 120.4 . . ?
C16 C15 C14 119.2(7) . . ?
C16 C15 H15 120.4 . . ?
C12 C13 C14 118.7(7) . . ?
C12 C13 H13 120.6 . . ?
C14 C13 H13 120.6 . . ?
C2 C3 H3 120.7 . . ?
C2 C3 C4 118.6(7) . . ?
C4 C3 H3 120.7 . . ?
C5 C4 C3 120.6(7) . . ?
C5 C4 H4 119.7 . . ?
C3 C4 H4 119.7 . . ?
N2 C16 C17 113.6(5) . . ?
N2 C16 C15 120.8(6) . . ?
C15 C16 C17 125.7(6) . . ?
N3 C27 C28 114.9(5) . . ?
C26 C27 N3 118.4(6) . . ?
C26 C27 C28 126.7(6) . . ?
C27 C26 H26 120.6 . . ?
C27 C26 C25 118.9(8) . . ?
C25 C26 H26 120.6 . . ?
N3 C23 H23 114.8 . . ?
C24 C23 N3 130.3(10) . . ?
C24 C23 H23 114.8 . . ?
C26 C25 H25 117.2 . . ?
C24 C25 C26 125.6(12) . . ?
C24 C25 H25 117.2 . . ?
C23 C24 H24 124.0 . . ?
C25 C24 C23 112.1(12) . . ?
C25 C24 H24 124.0 . . ?
N4 C30 H30 126.2 . . ?
N4 C30 C29 107.6(8) . . ?
C29 C30 H30 126.2 . . ?
N5 C29 C30 101.3(7) . . ?
N5 C29 H29 129.4 . . ?
C30 C29 H29 129.4 . . ?

loop_
_geom_torsion_atom_site_label_1
_geom_torsion_atom_site_label_2
_geom_torsion_atom_site_label_3
_geom_torsion_atom_site_label_4
_geom_torsion
_geom_torsion_site_symmetry_1
_geom_torsion_site_symmetry_2
_geom_torsion_site_symmetry_3
_geom_torsion_site_symmetry_4
_geom_torsion_publ_flag
Ir1 C11 C6 C7 -177.0(5) . . . . ?
Ir1 C11 C6 C5 1.8(7) . . . . ?
Ir1 C11 C10 C9 176.9(5) . . . . ?
Ir1 N3 C27 C28 1.1(7) . . . . ?
Ir1 N3 C27 C26 178.8(5) . . . . ?
Ir1 N3 C23 C24 -177.5(9) . . . . ?
Ir1 N2 C12 C13 -171.8(6) . . . . ?
Ir1 N2 C16 C17 -5.9(7) . . . . ?
Ir1 N2 C16 C15 172.9(6) . . . . ?
Ir1 C22 C17 C18 176.9(6) . . . . ?
Ir1 C22 C17 C16 -0.3(8) . . . . ?
Ir1 C22 C21 C20 -176.5(5) . . . . ?
Ir1 N1 C5 C6 0.5(7) . . . . ?
Ir1 N1 C5 C4 -178.2(5) . . . . ?
Ir1 N1 C1 C2 179.6(5) . . . . ?
Ir1 N4 C28 N5 178.6(5) . . . . ?
Ir1 N4 C28 C27 0.0(8) . . . . ?
Ir1 N4 C30 C29 -178.6(5) . . . . ?
C11 C10 C9 C8 1.4(12) . . . . ?
N3 C27 C26 C25 1.0(11) . . . . ?
N3 C23 C24 C25 -3.1(18) . . . . ?
N2 C12 C13 C14 -1.8(13) . . . . ?
C22 C17 C18 C19 0.6(11) . . . . ?
C22 C17 C16 N2 4.0(9) . . . . ?
C22 C17 C16 C15 -174.7(7) . . . . ?
C22 C21 C20 C19 -1.0(11) . . . . ?
N1 C5 C6 C11 -1.5(8) . . . . ?
N1 C5 C6 C7 177.2(6) . . . . ?
N1 C5 C4 C3 -2.1(11) . . . . ?
C2 C3 C4 C5 0.9(12) . . . . ?
C7 C8 C9 C10 -1.0(13) . . . . ?
C17 C22 C21 C20 1.8(9) . . . . ?
C5 N1 C1 C2 -0.2(10) . . . . ?
C8 C7 C6 C11 -1.6(11) . . . . ?
C8 C7 C6 C5 179.8(7) . . . . ?
C6 C11 C10 C9 -1.9(10) . . . . ?
C6 C7 C8 C9 1.0(12) . . . . ?
C6 C5 C4 C3 179.4(7) . . . . ?
C1 N1 C5 C6 -179.6(5) . . . . ?
C1 N1 C5 C4 1.7(9) . . . . ?
C1 C2 C3 C4 0.5(13) . . . . ?
C12 N2 C16 C17 178.0(6) . . . . ?
C12 N2 C16 C15 -3.2(10) . . . . ?
C21 C22 C17 C18 -1.6(10) . . . . ?
C21 C22 C17 C16 -178.8(6) . . . . ?
C10 C11 C6 C7 2.0(9) . . . . ?
C10 C11 C6 C5 -179.3(6) . . . . ?
C14 C15 C16 N2 0.5(12) . . . . ?
C14 C15 C16 C17 179.1(7) . . . . ?
C18 C17 C16 N2 -173.2(6) . . . . ?
C18 C17 C16 C15 8.1(12) . . . . ?
C18 C19 C20 C21 -0.1(12) . . . . ?
C20 C19 C18 C17 0.3(12) . . . . ?
N4 C28 N5 C29 0.7(9) . . . . ?
N4 C28 C27 N3 -0.8(9) . . . . ?
N4 C28 C27 C26 -178.2(7) . . . . ?
N4 C30 C29 N5 -1.4(9) . . . . ?
C28 N4 C30 C29 1.9(8) . . . . ?
C28 N5 C29 C30 0.5(9) . . . . ?
C28 C27 C26 C25 178.3(8) . . . . ?
N5 C28 C27 N3 -179.2(7) . . . . ?
N5 C28 C27 C26 3.4(12) . . . . ?
C15 C14 C13 C12 -1.1(13) . . . . ?
C13 C14 C15 C16 1.6(13) . . . . ?
C3 C2 C1 N1 -0.9(12) . . . . ?
C4 C5 C6 C11 177.1(7) . . . . ?
C4 C5 C6 C7 -4.2(11) . . . . ?
C16 N2 C12 C13 3.9(11) . . . . ?
C16 C17 C18 C19 177.6(7) . . . . ?
C27 N3 C23 C24 3.5(14) . . . . ?
C27 C28 N5 C29 179.2(7) . . . . ?
C27 C26 C25 C24 -0.7(17) . . . . ?
C26 C25 C24 C23 1.5(19) . . . . ?
C23 N3 C27 C28 -179.7(6) . . . . ?
C23 N3 C27 C26 -2.1(9) . . . . ?
C30 N4 C28 N5 -1.7(8) . . . . ?
C30 N4 C28 C27 179.7(6) . . . . ?

_shelx_res_file                  
;
    17112906.res created by SHELXL-2014/7

TITL 17112906_a.res in Pbca
REM Old TITL 17112906 in Pbca #61
REM SHELXT solution in Pbca
REM R1 0.109, Rweak 0.006, Alpha 0.061, Orientation as input
REM Formula found by SHELXT: C28 N6 O2 F6 P Ir
CELL 1.54184 10.93559 15.87859 33.021397 90 90 90
ZERR 8 0.000323 0.000396 0.001174 0 0 0
LATT 1
SYMM 0.5-X,-Y,0.5+Z
SYMM -X,0.5+Y,0.5-Z
SYMM 0.5+X,0.5-Y,-Z
SFAC C H F Ir N P
UNIT 240 184 48 8 40 8
SADI C29 C30 C30 N4

L.S. 14
PLAN  20
SIZE 0.04 0.05 0.06
BOND $H
LIST 6
MORE -1
CONF
fmap 2 53
acta
OMIT 12 2 15
OMIT 2 18 3
REM <olex2.extras>
REM <HklSrc "%.\\17112906.hkl">
REM </olex2.extras>

WGHT    0.062700   10.342100
FVAR       0.10832
IR1   4    0.739126    0.249823    0.637159    11.00000    0.03514    0.03462 =
         0.04708   -0.00205   -0.00015   -0.00007
P1    6    0.271647    0.366064    0.543398    11.00000    0.07997    0.05872 =
         0.10840   -0.02290   -0.01058   -0.00414
C11   1    0.742056    0.184935    0.689538    11.00000    0.04583    0.03633 =
         0.04866    0.00438   -0.00313   -0.00325
N3    5    0.612009    0.172572    0.603462    11.00000    0.03912    0.03756 =
         0.06043   -0.00022   -0.00615   -0.00564
F2    3    0.149190    0.315459    0.545194    11.00000    0.10719    0.13225 =
         0.12554   -0.00152    0.00127   -0.03265
N2    5    0.893282    0.192454    0.615984    11.00000    0.04379    0.03927 =
         0.05275   -0.00443    0.00558    0.00076
C22   1    0.865610    0.326935    0.660176    11.00000    0.03818    0.04692 =
         0.05147   -0.00158   -0.00494   -0.00118
N1    5    0.593875    0.304858    0.665753    11.00000    0.03538    0.04114 =
         0.05820   -0.00091   -0.00223    0.00100
C2    1    0.427620    0.399926    0.670641    11.00000    0.05395    0.07859 =
         0.07515   -0.00175   -0.00256    0.02780
AFIX  43
H2    2    0.381445    0.442870    0.659111    11.00000   -1.20000
AFIX   0
C7    1    0.644531    0.173315    0.756061    11.00000    0.06566    0.06567 =
         0.05702    0.00046    0.01193    0.00551
AFIX  43
H7    2    0.585224    0.191318    0.774296    11.00000   -1.20000
AFIX   0
C17   1    0.987559    0.303479    0.652270    11.00000    0.04560    0.04586 =
         0.06132   -0.00804    0.00208    0.00180
C5    1    0.567667    0.275534    0.703992    11.00000    0.03651    0.05152 =
         0.05428   -0.00264   -0.00152    0.00366
C8    1    0.726678    0.110778    0.766695    11.00000    0.08544    0.06721 =
         0.06336    0.02322    0.00016    0.01201
AFIX  43
H8    2    0.721942    0.085820    0.792126    11.00000   -1.20000
AFIX   0
C6    1    0.652298    0.208954    0.717404    11.00000    0.04607    0.04641 =
         0.05281    0.00083    0.00108   -0.00164
C1    1    0.523514    0.366314    0.650039    11.00000    0.04454    0.06026 =
         0.05637   -0.00095   -0.00793    0.01514
AFIX  43
H1    2    0.541121    0.386422    0.624238    11.00000   -1.20000
AFIX   0
C12   1    0.894883    0.121822    0.592723    11.00000    0.05431    0.05259 =
         0.07417   -0.02027    0.00394   -0.00004
AFIX  43
H12   2    0.821148    0.101211    0.582788    11.00000   -1.20000
AFIX   0
C21   1    0.848908    0.401813    0.682111    11.00000    0.05116    0.04123 =
         0.05591   -0.00994   -0.00522    0.00532
AFIX  43
H21   2    0.770144    0.419103    0.688720    11.00000   -1.20000
AFIX   0
C10   1    0.822766    0.120904    0.701555    11.00000    0.06156    0.04973 =
         0.06536    0.00379   -0.00074    0.01645
AFIX  43
H10   2    0.882257    0.101928    0.683617    11.00000   -1.20000
AFIX   0

F5    3    0.323936    0.307135    0.508572    11.00000    0.13240    0.11705 =
         0.12756   -0.05074    0.00640   -0.02538
C14   1    1.107507    0.111511    0.596979    11.00000    0.06404    0.06844 =
         0.10127   -0.01243    0.02942    0.01667
AFIX  43
H14   2    1.180076    0.083366    0.591281    11.00000   -1.20000
AFIX   0
C9    1    0.814769    0.085596    0.739914    11.00000    0.06688    0.05622 =
         0.07808    0.01545   -0.01468    0.00757
AFIX  43
H9    2    0.870241    0.044123    0.747529    11.00000   -1.20000
AFIX   0
C19   1    1.065225    0.425702    0.685248    11.00000    0.05594    0.06816 =
         0.09250   -0.02272   -0.01416   -0.01674
AFIX  43
H19   2    1.130919    0.458832    0.693377    11.00000   -1.20000
AFIX   0

F4    3    0.392277    0.419020    0.540173    11.00000    0.13103    0.13425 =
         0.26463   -0.07808    0.00599   -0.06384
C18   1    1.086161    0.351332    0.664192    11.00000    0.03350    0.07131 =
         0.08270   -0.01582   -0.00667   -0.00490
AFIX  43
H18   2    1.165466    0.334166    0.658251    11.00000   -1.20000
AFIX   0
C20   1    0.947981    0.450478    0.694101    11.00000    0.07234    0.04538 =
         0.06734   -0.01073   -0.01130   -0.00367
AFIX  43
H20   2    0.934792    0.500295    0.708253    11.00000   -1.20000
AFIX   0
N4    5    0.715545    0.315375    0.581372    11.00000    0.05635    0.03863 =
         0.05263    0.00332    0.00918    0.00056
C28   1    0.639323    0.280391    0.554826    11.00000    0.05902    0.05238 =
         0.03518    0.00104   -0.00016    0.00410
N5    5    0.624204    0.323675    0.520475    11.00000    0.08785    0.07475 =
         0.05690    0.00224   -0.00979   -0.00658
AFIX  43
H5    2    0.577229    0.308969    0.500822    11.00000   -1.20000
AFIX   0
C15   1    1.109518    0.185644    0.619387    11.00000    0.03761    0.06821 =
         0.09280   -0.00914    0.00659    0.00371
AFIX  43
H15   2    1.183352    0.208220    0.628189    11.00000   -1.20000
AFIX   0
C13   1    0.999131    0.080218    0.583403    11.00000    0.07046    0.06066 =
         0.09311   -0.02324    0.02218    0.00929
AFIX  43
H13   2    0.996778    0.031188    0.568017    11.00000   -1.20000
AFIX   0

F3    3    0.226570    0.427223    0.576546    11.00000    0.14709    0.15749 =
         0.21772   -0.11213   -0.02810    0.05048
F6    3    0.332738    0.309916    0.575715    11.00000    0.16059    0.15930 =
         0.13929   -0.01468   -0.04618    0.06533
F1    3    0.211500    0.423951    0.510114    11.00000    0.16121    0.13406 =
         0.21736    0.06803   -0.04157    0.00203
C3    1    0.399199    0.370256    0.708514    11.00000    0.05675    0.10921 =
         0.06474   -0.01268    0.00952    0.03497
AFIX  43
H3    2    0.333434    0.392311    0.722880    11.00000   -1.20000
AFIX   0
C4    1    0.470433    0.306873    0.724855    11.00000    0.05724    0.08271 =
         0.05901    0.00402    0.01036    0.01311
AFIX  43
H4    2    0.451760    0.285454    0.750328    11.00000   -1.20000
AFIX   0
C16   1    1.000848    0.225192    0.628375    11.00000    0.04297    0.04590 =
         0.06006   -0.00596    0.00612   -0.00266
C27   1    0.580454    0.201466    0.566679    11.00000    0.04528    0.04786 =
         0.05551    0.00152   -0.00045   -0.00203
C26   1    0.503870    0.155334    0.544232    11.00000    0.06211    0.05977 =
         0.05808    0.00290   -0.00954   -0.00264
AFIX  43
H26   2    0.481132    0.173083    0.518471    11.00000   -1.20000
AFIX   0
C23   1    0.558249    0.100056    0.614095    11.00000    0.07617    0.04152 =
         0.11539    0.00018    0.01495   -0.01908
AFIX  43
H23   2    0.576377    0.081580    0.640137    11.00000   -1.20000
AFIX   0
C25   1    0.459910    0.082210    0.559673    11.00000    0.09938    0.08854 =
         0.12312    0.03283    0.00150    0.01228
AFIX  43
H25   2    0.406119    0.051588    0.543578    11.00000   -1.20000
AFIX   0
C24   1    0.485802    0.052047    0.594115    11.00000    0.09414    0.10209 =
         0.16344    0.00761   -0.00782   -0.02336
AFIX  43
H24   2    0.455802    0.001065    0.603784    11.00000   -1.20000
AFIX   0
C30   1    0.760118    0.389287    0.563005    11.00000    0.10398    0.04525 =
         0.13359    0.00619    0.05337   -0.00865
AFIX  43
H30   2    0.817004    0.426340    0.573998    11.00000   -1.20000
AFIX   0
C29   1    0.697376    0.397658    0.521280    11.00000    0.13127    0.06665 =
         0.09695    0.01651    0.04609    0.01245
AFIX  43
H29   2    0.705339    0.439787    0.501893    11.00000   -1.20000
AFIX   0
HKLF 4

REM  17112906_a.res in Pbca
REM R1 =  0.0440 for    3868 Fo > 4sig(Fo)  and  0.0637 for all    5617 data
REM    388 parameters refined using      1 restraints

END

WGHT      0.0627     10.3420

REM Highest difference peak  1.357,  deepest hole -0.768,  1-sigma level  0.113
Q1    1   0.7672  0.4379  0.5410  11.00000  0.05    1.36
Q2    1   0.8301  0.2544  0.6375  11.00000  0.05    0.93
Q3    1   0.6467  0.2486  0.6352  11.00000  0.05    0.89
Q4    1   0.6374  0.2531  0.5745  11.00000  0.05    0.54
Q5    1   0.8047  0.3858  0.5793  11.00000  0.05    0.48
Q6    1   0.8449  0.2469  0.5771  11.00000  0.05    0.46
Q7    1   0.7407  0.2983  0.6615  11.00000  0.05    0.45
Q8    1   0.7403  0.2023  0.6657  11.00000  0.05    0.44
Q9    1   0.5883  0.3428  0.6543  11.00000  0.05    0.44
Q10   1   0.7894  0.2571  0.5991  11.00000  0.05    0.42
Q11   1   0.8409  0.2529  0.7018  11.00000  0.05    0.41
Q12   1   0.2745  0.4582  0.5381  11.00000  0.05    0.40
Q13   1   0.8893  0.1556  0.6320  11.00000  0.05    0.39
Q14   1   0.7564  0.1370  0.6828  11.00000  0.05    0.39
Q15   1   0.7024  0.4016  0.5006  11.00000  0.05    0.36
Q16   1   0.7577  0.2156  0.6815  11.00000  0.05    0.36
Q17   1   0.4059  0.4242  0.5161  11.00000  0.05    0.35
Q18   1   0.6783  0.3803  0.5157  11.00000  0.05    0.35
Q19   1   0.7372  0.2570  0.5587  11.00000  0.05    0.35
Q20   1   1.0420  0.4006  0.6620  11.00000  0.05    0.34
;
_shelx_res_checksum              31786
_olex2_submission_special_instructions 'No special instructions were received'
_oxdiff_exptl_absorpt_empirical_details 
;
Empirical correction (ABSPACK) includes:
- Absorption correction using spherical harmonics
- Frame scaling
;
_oxdiff_exptl_absorpt_empirical_full_max 1.438
_oxdiff_exptl_absorpt_empirical_full_min 0.765
